# Supplementary material for: Viral metagenomics reveals the presence of novel Zika virus variants in Aedes mosquitoes from Barbados
Source: Parasit Vectors. 2021 Jun 29;14:343. doi: 10.1186/s13071-021-04840-0 (PMC8244189; doi:10.1186/s13071-021-04840-0)
Supplement: Supplementary file 2 — Additional file 2: Table S2. Virus list used for bait library design of arbovirus-specific target enrichment. [file 13071_2021_4840_MOESM2_ESM.xlsx]

## Sheet: Tabelle1
Table S2 Virus list used for bait library design of arbovirus specific target enrichment
Virus	Accession #
Adelaide River - ARV	NC_028246.1
African Horsesickness - AHSV	NC_006021.1
African swine fever - ASFV	NC_001659.2
Aguacate - AGUV	NC_015451.1
Aino - AINOV	NC_018465.1
Akabane - AKAV	NC_009894.1
Alenquer - ALEV	HM119401.1
Alfuy - ALFV	AY898809.1
Almpiwar - ALMV	NC_025391.1
Ananindeua - ANUV	KY013484.1
Anhanga - ANHV	NC_033836.1
Anhembi - AMBV	JN572062.1
Anopheles A - ANAV	KY793537.1
Anopheles B - ANBV	FJ660417.1
Apeu - APEUV	FJ859039.1
Apoi - APOIV	NC_003676.1
Aransas Bay - ABV	KC506162.1
Arbia - ARBV	JX472400.1
Aroa - AROAV	NC_009026.2
Aruac - ARUV	KM204987.1
Arumowot - AMTV	NC_023635.1
Aura - AURAV	NC_003900.1
Avalon - AVAV	KU925442.1
Babanki - BBKV	HM147984.1
Bagaza - BAGV	NC_012534.1
Bahig - BAHV	NC_034472.1
Baku - BAKUV	KJ191550.1
Bandia - BDAV	AY357717.1
Bangoran - BGNV	GU816010.1
Banzi - BANV	DQ859056.1
Barmah Forest - BFV	NC_001786.1
Barur - BARV	NC_034535.1
Batai - BATV	KU746871.1
Batama - BMAV	FJ660420.1
Batken - BKNV	KJ396674.1
Bebaru - BEBV	NC_016962.1
Belmont - BELV	KT720482.1
Berrimah - BRMV	NC_025358.1
Bhanja - BHAV	NC_027140.1
Bimbo - BBOV	GU816016.1
Bimiti - BIMV	KP792657.1
Birao - BIRV	AM711131.1
Bluetongue - BLUV	NC_006023.1
Boraceia - BORV	FJ660418.1
Boteke - BTKV	GU816014.1
Bouboui - BOUV	NC_033693.1
Bovine Ephemeral Fever - BEFV	NC_002526.1
Bozo - BOZOV	AM711132.1
Buenaventura - BUEV	KP272001.1
Bujaru - BUJV	KX611388.1
Bunyamwera - BUNV	NC_001925.1
Bunyip Creek - BCV	AB973436.1
Bussuquara - BSQV	NC_009026.2
Buttonwillow - BUTV	KF697160.1
Bwamba - BWAV	NC_034479.1
Cabassou - CABV	AF398387.1
Cacao - CACV	FJ235925.1
Cache Valley - CVV	KX100135.1
Cacipacore - CPCV	NC_026623.1
Calchaqui - CQIV	KM272183.1
California encephalitis - CEV	KX817312.1
Calovo - CVOV	KJ542632.1
Candiru - CRUV	NC_015374.1
Capim - CAPV	NC_034482.1
Caraparu - CARV	NC_034489.1
Carey Island - CIV	AF013368.1
Catu - CATUV	KP792660.1
Chaco - CHOV	NC_034550.1
Chagres - CHGV	HM566147.1
Chandipura - CHPV	NC_020805.1
Changuinola - CGLV	NC_022639.1
Charleville - CHVV	AY854644.1
Chenuda - CNUV	NC_027534.1
Chikungunya - CHIKV	NC_004162.2
Chim - CHIMV	KP792711.1
Chobar Gorge - CGV	NC_027553.1
Clo Mor - CMV	NC_034561.1
Coastal Plains - CPV	NC_025397.1
Cocal - COCV	NC_028255.1
Colorado tick fever - CTFV	NC_004181.1
Congo - CONV	NC_005301.3
Connecticut - CNTV	KM205020.1
Corfou - CFUV	KR106177.1
Corriparta - CORV	KC853042.1
Crimean Hemorrhagic Fever - CHFV	NC_005301.3
Csiro Village - CVGV	AB034680.1
D'aguilar - DAGV	AB177639.1
Dengue 1 - DEN IV	NC_001477.1
Dengue 2 - DENV	NC_001474.2
Dengue 3 - DENV	NC_001475.2
Dengue 4 - DENV	NC_002640.1
Dera Ghazi Khan - DGKV	KU925452.1
Dhori - DHOV	NC_034261.1
Douglas - DOUV	HE795092.1
Dugbe - DUGV	NC_004158.1
Eastern equine encephalomyelitis - EEEV	NC_003899.1
Edge Hill - EHV	NC_030289.1
Enseada - ENSV	KU178983.1
Entebbe bat - ENTV	NC_008718.1
Epizootic Hemorrhagic Disease of Deer - EHDV	S68010.1
Erve - ERVEV	NC_029909.1
Eubenangee - EUBV	JQ070376.1
Eyach - EYAV	NC_003696.1
Flanders - FLAV	AH012179.2
Forecariah - FORV	JX961625.1
Fort Morgan - FMV	NC_013528.1
Fort Sherman - FSV	KX100132.1
Frijoles - FRIV	EF076027.1
Gabek Forest - GFV	KF297903.1
Gadgets Gully - GGYV	NC_033723.1
Gamboa - GAMV	KM272174.1
Gan Gan - GGV	KR013232.1
Ganjam - GANV	KU925465.1
Garba - GARV	GU816018.1
Germiston - GERV	M19420.1
Getah - GETV	NC_006558.1
Gordil - GORV	KF297900.1
Grand Arbaud - GAV	JF838329.1
Gray Lodge - GLOV	NC_034541.1
Great Island - GIV	NC_014522.1
Guajara - GJAV	KP792663.1
Guama - GMAV	KP792666.1
Guaroa - GROV	NC_034487.1
Gumbo Limbo - GLV	KM280938.1
Hantaan - HTNV	NC_005222.1
Hart Park - HPV	NC_034447.1
Hazara - HAZV	KP406723.1
Highlands J - HJV	NC_012561.1
Hughes - HUGV	NC_034502.1
Iaco - IACOV	JN572065.1
Ibaraki - IBAV	AB186040.1
Icoaraci - ICOV	GU143717.1
Ilesha - ILEV	KF234075.1
Ilheus - ILHV	NC_009028.2
Ingwavuma - INGV	KF697141.1
Inhangapi - INHV	NC_028230.1
Inkoo - INKV	EU789573.1
Ippy - IPPYV	NC_007906.1
Isfahan - ISFV	NC_020806.1
Israel turkey meningoencephalitis - ITV	KC734549.1
Issyk-Kul - IKV	KR709221.1
Itaituba - ITAV	HM119416.1
Itaporanga - ITPV	FJ235926.1
Itaqui - ITQV	DQ188951.1
Itupiranga - ITUV	HQ397639.1
Jamestown Canyon - JCV	KX817317.1
Japanese Encephalitis - JBEV	NC_001437.1
Jerry Slough - JSV	KX817318.1
Johnston Atoll - JAV	FJ861697.1
Joinjakaka - JOIV	NC_034538.1
Jugra - JUGV	NC_033699.1
Jurona - JURV	NC_025392.1
Jutiapa - JUTV	NC_026620.1
Kadam - KADV	NC_033724.1
Kaeng Khoi - KKV	NC_034499.1
Kaikalur - KAIV	AF362394.1
Kairi - KRIV	KR260738.1
Kaisodi - KSOV	KM370975.1
Kamese - KAMV	NC_034450.1
Kannamangalam - KANV	JX276994.1
Karimabad - KARV	KF297912.1
Karshi - KSIV	NC_006947.1
Kasba - KASV	KJ746865.1
Kedougou - KEDV	NC_012533.1
Kemerovo - KEMV	KC288130.1
Keterah - KTRV	NC_034392.1
Keuraliba - KEUV	NC_034540.1
Keystone - KEYV	KX817323.1
Khasan - KHAV	KF892046.1
Kimberley - KIMV	NC_025396.1
Kismayo - KISV	KM114252.1
Klamath - KLAV	NC_034549.1
Kokobera - KOKV	NC_009029.2
Kolongo - KOLV	DQ457100.1
Koongol - KOOV	KP792669.1
Kotonkan - KOTV	NC_017714.1
Koutango - KOUV	AF013384.1
Kowanyama - KOWV	KT820202.1
Kumlinge - KUMV	X60286.1
Kunjin - KUNV	KX394396.1
Kwatta - KWAV	KM204985.1
Kyasanur Forest Disease - KFDV	AY323490.1
Kyzylagach - KYZV	KF981618.1
La Crosse - LACV	NC_004108.1
La Joya - LJV	NC_034537.1
Landjia - LJAV	NC_034533.1
Langat - LGTV	NC_003690.1
Lanjan - LJNV	KM370974.1
Le Dantec - LDV	NC_034443.1
Lebombo - LEBV	JQ610665.1
Lipovnik - LIPV	HM543475.1
Lokern - LOKV	AY593736.1
Lone Star - LSV	NC_021242.1
Louping ill - LIV	NC_001809.1
Lukuni - LUKV	KP792672.1
Macaua - MCAV	JN572068.1
Madrid - MADV	NC_034497.1
Maguari - MAGV	KY910429.1
Mahogany Hammock - MHV	KP835520.1
Main Drain - MDV	EU004187.1
Malakal - MALV	NC_025400.1
Manawa - MWAV	JQ924565.1
Manitoba - MBAV	NC_034531.1
Manzanilla - MANV	KP016012.1
Mapputta - MAPV	KJ481923.1
Maprik - MPKV	NC_026281.1
Marco - MCOV	NC_034530.1
Marituba - MTBV	NC_034495.1
Marrakai - MARV	AB034592.1
Matariya - MTYV	JX277006.1
Matruh - MTRV	KP792693.1
Matucare - MATV	HQ397640.1
Mayaro - MAYV	NC_003417.1
Mboke - MBOV	AY593727.1
Meaban - MEAV	NC_033721.1
Melao - MELV	KX817327.1
Mermet - MERV	KY555811.1
Middelburg - MIDV	NC_024887.1
Minnal - MINV	KJ746870.1
Mirim - MIRV	KY013489.1
Moju - MOJUV	KP792675.1
Mojui dos Campos - MDCV	KJ867200.1
Mosqueiro - MQOV	NC_034448.1
Mossuril - MOSV	KM204993.1
M'poko - MPOV	AM711133.1
Mucambo - MUCV	HM598641.1
Munguba - MUNV	NC_033830.1
Murray Valley encephalitis - MVEV	NC_000943.1
Murutucu - MURV	KM280931.1
Nairobi sheep disease - NSDV	NC_034387.1
Naranjal - NJLV	KF917538.1
Nasoule - NASV	JX277012.1
Navarro - NAVV	JX277013.1
Ndelle - NDEV	AF368033.1
Ndumu - NDUV	NC_016959.1
Negishi - NEGV	KT224355.1
Nepuyo - NEPV	KM280933.1
New Minto - NMV	KM205009.1
Ngaingan - NGAV	NC_013955.1
Ngari - NRIV	JX857318.1
Nique - NIQV	HM119425.1
Nkolbisson - NKOV	NC_034539.1
Nola - NOLAV	AM711134.1
Northway - NORV	EU004188.1
Ntaya - NTAV	NC_018705.3
Nyamanini - NYMV	NC_012703.1
Nyando - NDOV	NC_034492.1
Odrenisrou - ODRV	HM566174.1
Okhotskiy - OKHV	KF981625.1
Omsk Hemorrhagic Fever - OMSKV	NC_005062.1
O'nyong-nyong - ONNV	NC_001512.1
Oriboca - ORIV	NC_034475.1
Oriximina - ORXV	HM119434.1
Oropouche - OROV	NC_005776.1
Orungo - ORUV	JQ610675.1
Ossa - OSSAV	DQ188954.1
Ouango - OUAV	JX277018.1
Ourem - OURV	KF680178.1
Pacui - PACV	KM225254.1
Palyam - PALV	NC_005990.1
Paramushir - PMRV	KP792717.1
Pata - PATAV	JQ070386.1
Peaton - PEAV	HE795093.1
Perinet - PERV	NC_025394.1
Piry - PIRYV	KU178986.1
Pixuna - PIXV	AF004453.1
Playas - PLAV	KX100123.1
Pongola - PGAV	KJ867178.1
Powassan - POWV	NC_003687.1
Precarious Point - PPV	HM566181.1
Puchong - PUCV	JX277021.1
Punta Salinas - PSV	KU925473.1
Punta Toro - PTV	DQ363407.1
Qalyub - QYBV	NC_034511.1
Quaranfil - QRFV	GQ499302.1
Radi - RADIV	KM205024.1
Razdan - RAZV	NC_022630.1
Restan - RESV	KM280935.1
Rift Valley fever - RVFV	NC_014397.1
Rio Grande - RGV	FJ235929.1
Rochambeau - RBUV	NC_034534.1
Rocio - ROCV	MF461639.1
Ross River - RRV	NC_001544.1
Royal Farm - RFV	DQ235149.1
Russian Spring Summer Encephalitis - RSSEV	AF013399.1
Sabo - SABOV	AF362396.1
Saboya - SABV	NC_033697.1
Sagiyama - SAGV	AB032553.1
Saint-Floris - SAFV	JF920138.1
Sakhalin - SAKV	KU925482.1
Sal Vieja - SVV	AF013401.1
Salanga - SGAV	KC669549.1
Salehabad - SALV	JX472403.1
San Angelo - SAV	KX817330.1
San Perlita - SPV	AF013402.1
Sandfly fever Naples - SFNV	HM566172.1
Sandfly fever Sicilian - SFSV	NC_015412.1
Sango - SANV	AB542980.1
Saraca - SRAV	KF690608.1
Sathuperi - SATV	NC_018461.1
Saumarez Reef - SREV	NC_033726.1
Sawgrass - SAWV	KM205013.1
Sebokele - SEBV	NC_021482.1
Sedlec - SEDV	KC978769.1
Semliki Forest - SFV	NC_003215.1
Sena Madureira - SMV	NC_034529.1
Sepik - SEPV	NC_008719.1
Serra do Navio - SDNV	KX817333.1
Shamonda - SHAV	NC_018463.1
Shokwe - SHOV	EU564831.1
Shuni - SHUV	NC_018465.1
Silverwater - SILV	KM114257.1
Simbu - SIMV	NC_018476.1
Sindbis - SINV	NC_001547.1
Snowshoe hare - SSHV	EU203678.2
Sokuluk - SOKV	NC_026624.1
Soldado - SOLV	KU925488.1
Sororoca - SORV	JN572073.1
Spondweni - SPOV	NC_029055.1
Sripur - SRIV	NC_034542.1
St. Louis encephalitis - SLEV	NC_007580.2
Stratford - STRV	KF917540.1
Tacaiuma - TCMV	FJ660416.1
Tahyna - TAHV	HM036210.1
Tai - TAIV	NC_034459.1
Tamdy - TDYV	KP792726.1
Tataguine - TATV	KY555802.1
Tehran - TEHV	JF939848.1
Tembusu - TMUV	NC_015843.2
Tensaw - TENV	FJ943509.1
Tete - TETEV	KP792681.1
Thiafora - TFAV	KR537452.1
Thimiri - THIV	KT720485.1
Thogoto - THOV	NC_006508.1
Thottapalayam - TPMV	NC_010707.1
Tibrogargan - TIBV	NC_020804.1
Tilligerry - TILV	JQ070375.1
Timbo - TIMV	JN882646.1
Tinaroo - TINV	AB208700.1
Tlacotalpan - TLAV	KX100118.1
Tonate - TONV	AF398384.1
Toscana - TOSV	NC_006319.1
Tribec - TRBV	HQ266590.1
Trivittatus - TVTV	KR149249.1
Trubanaman - TRUV	KR013235.1
Turuna - TUAV	HM119433.1
Tyuleniy - TYUV	NC_023424.1
Uganda S - UGSV	NC_033698.1
Umatilla - UMAV	NC_024503.1
Umbre - UMBV	KP792685.2
Una - UNAV	HM147992.1
Upolu - UPOV	KC506156.1
Urucuri - URUV	NC_033841.1
Usutu - USUV	NC_006551.1
Utinga - UTIV	KF697154.1
Uukuniemi - UUKV	NC_005214.1
Vellore - VELV	KJ746864.1
Venezuelan equine encephalitis - VEEV	L01442.2
Vinces - VINV	AF499012.1
Vesicular Stomatitis, Alagoas serotype - VSAV	AY335184.1
Vesicular Stomatitis, Indiana serotype - VSIV	NC_001560.1
Vesicular Stomatitis, New Jersey serotype - VSNJV	KC905171.1
Wad Medani - WMV	NC_027533.1
Wallal - WALV	NC_022554.1
Warrego - WARV	KJ495755.1
Wesselsbron - WSLV	NC_012735.1
West Nile - WNV	NC_001563.2
Western equine encephalomyelitis - WEEV	NC_003908.1
Whataroa - WHAV	NC_016961.1
Witwatersrand - WITV	KP792690.1
Wongorr - WGRV	U56992.1
Wyeomyia - WYOV	JQ743066.1
Xiburema - XIBV	NC_025362.1
Yacaaba - YACV	KT820210.1
Yaounde - YAOV	NC_034018.1
Yata - YATAV	NC_028241.1
Yellow fever - YFV	NC_002031.1
Yogue - YOGV	NC_029931.1
Yug Bogdanovac - YBV	NC_025378.1
Zaliv Terpeniya - ZTV	KF767463.1
Zika - ZIKAV	NC_012532.1
Zirqa - ZIRV	KU925502.1
