# Supplementary material for: Viral metagenomics reveals the presence of novel Zika virus variants in Aedes mosquitoes from Barbados
Source: Parasit Vectors. 2021 Jun 29;14:343. doi: 10.1186/s13071-021-04840-0 (PMC8244189; doi:10.1186/s13071-021-04840-0)
Supplement: Supplementary file 3 — Additional file 3: Table S3. Aedes aegypti virome results (MiSeq). [file 13071_2021_4840_MOESM3_ESM.xlsx]

## Sheet: MiSeq print
Table S3
Aedes ae. virome results (MiSeq)
Virome results Aedes ae., MiSeq, BlastP
* mean if multiple
ID	TaxID	Host	Phyl Family	Alignment Length*	Percent ID*	E-value*	Reads mapped	Total read length	Abundance (RPKM)	Queries Contigs	Queries ORFs
Equine infectious anemia virus	31675	vertebrates	Retroviridae	560	99.643	0	31308	5164	2497.13	NODE_9_length_5164_cov_1860.184185	gene_73|GeneMark.hmm|572_aa|+|2127|3845
Pacific flying fox faeces associated gemycircularvirus-1	1795988	bat	Genomoviridae	91	98.901	7.1e-58	108	2288	19.4419	NODE_55_length_2288_cov_14.393193	gene_283|GeneMark.hmm|91_aa|+|341|616,gene_284|GeneMark.hmm|211_aa|-|618|1253
Phasi Charoen-like phasivirus	1521189	mosquito	Phenuiviridae	1236.33	98.6123	0	2184	11893	75.6367	NODE_40_length_3868_cov_126.525833,NODE_4_length_6789_cov_24.097713,NODE_88_length_1236_cov_28.042337	gene_240|GeneMark.hmm|1224_aa|+|78|3752,gene_357|GeneMark.hmm|268_aa|-|175|981,gene_45|GeneMark.hmm|2217_aa|+|30|6683
Humaita-Tubiacanga virus	1670677	mosquito	unclassified	377.5	98.187	0	175	4187	17.215	NODE_45_length_2901_cov_15.782853,NODE_85_length_1286_cov_5.757920	gene_252|GeneMark.hmm|460_aa|+|71|1453,gene_352|GeneMark.hmm|295_aa|-|251|1138
Alphamesonivirus 1	1312874	mosquito	Mesoniviridae	267	98.127	5.19e-172	2	803	1.02585	NODE_114_length_803_cov_0.971925	gene_389|GeneMark.hmm|267_aa|-|2|802
Pacific flying fox faeces associated gemycircularvirus-3	1795995	bat	Circoviridae	116	92.241	6.07e-73	145	2269	26.3211	NODE_56_length_2269_cov_21.816170	gene_287|GeneMark.hmm|116_aa|-|241|591,gene_288|GeneMark.hmm|246_aa|-|682|1422
Bat circovirus POA/2012/II	1572237	bat	Circoviridae	189	91.005	3e-127	5154	1813	1170.9	NODE_68_length_1813_cov_973.445392	gene_315|GeneMark.hmm|222_aa|+|194|862,gene_316|GeneMark.hmm|217_aa|-|859|1512
Odonata-associated circular virus-6	1592126	Insect	unclassified ssDNA viruses	90	85.556	4.66e-50	6897	2351	1208.31	NODE_52_length_2351_cov_942.318815	gene_274|GeneMark.hmm|90_aa|-|1|270
Mongoose feces-associated gemycircularvirus b	1634486	other mammal	Genomoviridae	105	81.905	2.2e-58	39	2191	7.33151	NODE_59_length_2191_cov_5.505618	gene_296|GeneMark.hmm|105_aa|-|1723|2040
Gokushovirinae GNX3R	1701405	bacteria	Microviridae	417.75	73.2105	1.8075e-09	85665	18429	1914.58	NODE_13_length_4888_cov_290.683633,NODE_17_length_4717_cov_4.938867,NODE_22_length_4506_cov_212.048753,NODE_35_length_4318_cov_5365.656580	gene_103|GeneMark.hmm|541_aa|+|2405|4030,gene_127|GeneMark.hmm|31_aa|+|4624|4716,gene_147|GeneMark.hmm|547_aa|+|2|1645,gene_218|GeneMark.hmm|526_aa|-|578|2158
Mosquito circovirus	1611039	mosquito	Circoviridae	292	69.863	1.37e-153	66657	1761	15590.4	NODE_72_length_1761_cov_12052.412661	gene_324|GeneMark.hmm|299_aa|-|125|1024,gene_325|GeneMark.hmm|179_aa|+|1128|1667
Sewage-associated circular DNA virus-19	1592086	environment	unclassified ssDNA viruses	103	67.961	2.62e-44	877	2206	163.744	NODE_58_length_2206_cov_131.404928	gene_293|GeneMark.hmm|108_aa|-|1879|2205
Marine gokushovirus	1385658	bacteria	Microviridae	117	66.88	1.075e-26	1264422	3277	158923	NODE_148_length_538_cov_30.432712,NODE_47_length_2739_cov_117944.790984	gene_258|GeneMark.hmm|158_aa|+|79|555,gene_433|GeneMark.hmm|179_aa|-|2|538
Torque teno virus	68887	Vertebrates	Anelloviridae	656	66.463	0	983	3758	107.738	NODE_41_length_3758_cov_79.158250	gene_242|GeneMark.hmm|649_aa|-|922|2871,gene_243|GeneMark.hmm|115_aa|-|3024|3371
Circo-like virus-Brazil hs2	1346816	human	unclassified ssDNA viruses	286	63.986	5.41e-132	4	1303	1.26441	NODE_84_length_1303_cov_1.141026	gene_351|GeneMark.hmm|295_aa|+|1|888
Uncultured phage	278008	bacteria	unclassified	124	63.71	3.04e-49	0	577	0	NODE_136_length_577_cov_3.245211	gene_420|GeneMark.hmm|124_aa|-|1|372
HCBI9.212 virus	1516080	other mammal	Genomoviridae	82	62.195	1.17e-30	127	2212	23.6478	NODE_57_length_2212_cov_21.614743	gene_289|GeneMark.hmm|100_aa|+|93|395
uncultured Microviridae	926697	bacteria	Microviridae	83.3333	62.1283	1.25333e-14	1609	5430	122.047	NODE_141_length_563_cov_33.100394,NODE_162_length_500_cov_2.521348,NODE_32_length_4367_cov_109.084879	gene_203|GeneMark.hmm|118_aa|+|4014|4367,gene_426|GeneMark.hmm|64_aa|-|3|194,gene_446|GeneMark.hmm|72_aa|-|146|364
Hubei sobemo-like virus 41	1923229	mosquito	unclassified RNA virus	356	62.079	2.32e-164	151	2901	21.4388	NODE_45_length_2901_cov_15.782853	gene_253|GeneMark.hmm|381_aa|+|1522|2667
Gokushovirinae environmental samples	1478972	bacteria	Microviridae	43	61.5765	1.67513e-06	8	1189	2.77127	NODE_132_length_620_cov_1.916814,NODE_139_length_569_cov_19.040856	gene_413|GeneMark.hmm|72_aa|-|2|217,gene_424|GeneMark.hmm|28_aa|-|1|84
Hubei mosquito virus 2	1922926	mosquito	unclassified RNA virus	273.667	59.774	8.23333e-47	997	4716	87.0748	NODE_44_length_3146_cov_90.458428,NODE_75_length_1570_cov_12.122772	gene_251|GeneMark.hmm|351_aa|+|1970|3025,gene_332|GeneMark.hmm|258_aa|-|12|788,gene_333|GeneMark.hmm|220_aa|-|843|1505
Gammarus sp. amphipod associated circular virus	1692250	mollusc	Circoviridae	235	59.574	1.35e-103	49	2175	9.27915	NODE_61_length_2175_cov_6.972170	gene_301|GeneMark.hmm|236_aa|-|1464|2174
Dragonfly associated gemykibivirus 1	1234887	Insect	Genomoviridae	106	59.434	5.17e-41	29	2292	5.2114	NODE_54_length_2292_cov_3.489942	gene_280|GeneMark.hmm|109_aa|+|2|331
Sewage-associated circular DNA virus-18	1592085	environment	unclassified ssDNA viruses	184	58.696	2.93e-68	160	2875	22.9221	NODE_46_length_2875_cov_16.857092	gene_254|GeneMark.hmm|191_aa|+|1|576
Uncultured Microviridae	340016	bacteria	unclassified	291.25	56.7755	1.60892e-09	1792156	80784	9137.38	NODE_127_length_645_cov_39.267797,NODE_12_length_4889_cov_111.855606,NODE_14_length_4813_cov_312.374317,NODE_156_length_517_cov_49.766234,NODE_15_length_4770_cov_1835.844115,NODE_20_length_4552_cov_23.327996,NODE_23_length_4503_cov_213.852518,NODE_24_length_4501_cov_20537.515295,NODE_26_length_4481_cov_79.429282,NODE_27_length_4467_cov_13.588622,NODE_28_length_4458_cov_1229.175562,NODE_30_length_…	gene_106|GeneMark.hmm|247_aa|+|466|1209,gene_107|GeneMark.hmm|531_aa|+|1238|2833,gene_113|GeneMark.hmm|151_aa|+|1810|2265,gene_114|GeneMark.hmm|500_aa|+|2262|3764,gene_140|GeneMark.hmm|342_aa|+|2|1030,gene_143|GeneMark.hmm|124_aa|+|3678|4052,gene_152|GeneMark.hmm|355_aa|-|1|1065,gene_153|GeneMark.hmm|268_aa|-|1062|1868,gene_158|GeneMark.hmm|166_aa|-|4002|4502,gene_164|GeneMark.hmm|525_aa|-|2539|4…
Lake Sarah-associated circular virus-31	1685759	environment	unclassified ssDNA viruses	233	55.794	3.94e-84	1393	4455	128.788	NODE_29_length_4455_cov_110.293182	gene_186|GeneMark.hmm|260_aa|-|1778|2560
Uncultured marine Microviridae	1385659	environment	Microviridae	185	54.595	4.85e-55	0	567	0	NODE_140_length_567_cov_6.041016	gene_425|GeneMark.hmm|188_aa|-|2|565
Pacific flying fox faeces associated circular DNA virus-15	1796010	bat	unclassified	208	53.846	2.1e-66	160	2875	22.9221	NODE_46_length_2875_cov_16.857092	gene_255|GeneMark.hmm|214_aa|-|579|1223
Dragonfly larvae associated circular virus-2	1454023	Insect	unclassified ssDNA viruses	176	52.841	1.6e-60	877	2206	163.744	NODE_58_length_2206_cov_131.404928	gene_291|GeneMark.hmm|176_aa|-|1|528
Gokushovirinae Bog5712_52	1655649	bacteria	Microviridae	118.25	51.8444	2.73125e-15	91953	27609	1371.79	NODE_13_length_4888_cov_290.683633,NODE_14_length_4813_cov_312.374317,NODE_17_length_4717_cov_4.938867,NODE_22_length_4506_cov_212.048753,NODE_32_length_4367_cov_109.084879,NODE_35_length_4318_cov_5365.656580	gene_109|GeneMark.hmm|151_aa|+|3619|4074,gene_123|GeneMark.hmm|189_aa|+|269|838,gene_124|GeneMark.hmm|141_aa|+|846|1271,gene_148|GeneMark.hmm|275_aa|+|1655|2482,gene_149|GeneMark.hmm|154_aa|+|2479|2943,gene_199|GeneMark.hmm|178_aa|+|1116|1652,gene_221|GeneMark.hmm|160_aa|-|3576|4058,gene_99|GeneMark.hmm|153_aa|+|1|462
Uncultured marine virus	186617	environment	unclassified	173.4	50.983	1.458e-08	45231	7611	2447.74	NODE_145_length_551_cov_4.909274,NODE_48_length_2446_cov_5404.473860,NODE_70_length_1778_cov_239.617528,NODE_73_length_1740_cov_443.595252,NODE_96_length_1096_cov_1.795389	gene_264|GeneMark.hmm|282_aa|+|1417|2265,gene_321|GeneMark.hmm|59_aa|-|1570|1749,gene_329|GeneMark.hmm|249_aa|-|990|1739,gene_368|GeneMark.hmm|215_aa|-|288|935,gene_430|GeneMark.hmm|83_aa|-|300|551
Gokushovirinae Fen7875_21	1655659	bacteria	Microviridae	229.25	49.158	1.11e-25	81118	13541	2467.39	NODE_17_length_4717_cov_4.938867,NODE_22_length_4506_cov_212.048753,NODE_35_length_4318_cov_5365.656580	gene_125|GeneMark.hmm|299_aa|+|1852|2751,gene_150|GeneMark.hmm|233_aa|+|3357|4058,gene_219|GeneMark.hmm|86_aa|-|2200|2460,gene_220|GeneMark.hmm|299_aa|-|2473|3372
Wenzhou sobemo-like virus 4	1923660	mosquito	unclassified RNA virus	632	48.892	0	933	3146	122.15	NODE_44_length_3146_cov_90.458428	gene_250|GeneMark.hmm|633_aa|+|57|1958
Odonata-associated circular virus-17	1592117	Insect	unclassified ssDNA viruses	110	47.273	1.92e-24	76	2046	15.2996	NODE_65_length_2046_cov_12.638373	gene_310|GeneMark.hmm|115_aa|+|2|349,gene_312|GeneMark.hmm|44_aa|+|1915|2046
TTV-like mini virus	93678	vertebrates	Anelloviridae	119	47.059	2.12e-17	4	1127	1.46187	NODE_94_length_1127_cov_1.933769	gene_366|GeneMark.hmm|115_aa|+|781|1125
Avon-Heathcote Estuary associated circular virus 18	1618241	mollusc	Circoviridae	310	46.774	2.57e-88	90880	2069	18091.7	NODE_64_length_2069_cov_13660.807349	gene_307|GeneMark.hmm|312_aa|-|2|937
Duck faeces associated circular DNA virus 1	1843768	vertebrates	unclassified	387	46.253	3.75e-106	26621	4266	2570.25	NODE_36_length_4266_cov_1896.146284	gene_223|GeneMark.hmm|548_aa|-|57|1703
Gokushovirus WZ-2015a	1758150	bacteria	Microviridae	4802.43	45.7974	1.30315e-07	354969	33703	4338.04	NODE_12_length_4889_cov_111.855606,NODE_131_length_623_cov_62.082746,NODE_13_length_4888_cov_290.683633,NODE_14_length_4813_cov_312.374317,NODE_150_length_533_cov_32.715481,NODE_16_length_4737_cov_25.109996,NODE_24_length_4501_cov_20537.515295,NODE_32_length_4367_cov_109.084879,NODE_34_length_4352_cov_15.131254	gene_102|GeneMark.hmm|88_aa|+|2146|2412,gene_110|GeneMark.hmm|82_aa|+|4228|4476,gene_117|GeneMark.hmm|300_aa|+|105|1007,gene_118|GeneMark.hmm|158_aa|+|1021|1497,gene_119|GeneMark.hmm|155_aa|+|2172|2639,gene_120|GeneMark.hmm|83_aa|+|2636|2887,gene_122|GeneMark.hmm|531_aa|+|3118|4713,gene_160|GeneMark.hmm|87_aa|-|465|728,gene_201|GeneMark.hmm|88_aa|+|2841|3107,gene_215|GeneMark.hmm|221_aa|-|2881|35…
Sewage-associated circular DNA virus-21	1592088	environment	unclassified ssDNA viruses	277	45.487	1.34e-65	4283	3995	441.573	NODE_38_length_3995_cov_344.667259	gene_234|GeneMark.hmm|358_aa|+|2783|3859
Avon-Heathcote Estuary associated circular virus 28	1618252	mollusc	Circoviridae	208	45.192	5.06e-38	61	2392	10.5036	NODE_50_length_2392_cov_8.084296	gene_268|GeneMark.hmm|201_aa|+|2|607
Guinea pig Chlamydia phage	90963	bacteria	Microviridae	67	44.776	4.99e-11	1750	4889	147.431	NODE_12_length_4889_cov_111.855606	gene_96|GeneMark.hmm|104_aa|+|2606|2920
Chlamydia virus CPAR39	117575	bacteria	Microviridae	119	44.538	6.61e-22	341660	4501	31264.9	NODE_24_length_4501_cov_20537.515295	gene_163|GeneMark.hmm|214_aa|-|1886|2530
Gemycircularvirus C1c	1673681	human	Genomoviridae	190	44.211	1.91e-46	39	2191	7.33151	NODE_59_length_2191_cov_5.505618	gene_295|GeneMark.hmm|188_aa|+|1160|1726
unidentified circular ssDNA virus	1862826	human	unclassified ssDNA viruses	108	44.1357	2.19467e-10	1719	5892	120.167	NODE_29_length_4455_cov_110.293182,NODE_80_length_1437_cov_89.642547	gene_184|GeneMark.hmm|141_aa|+|926|1351,gene_188|GeneMark.hmm|141_aa|+|3989|4414,gene_345|GeneMark.hmm|151_aa|+|930|1385
Dragonfly-associated microphage 1	1234888	Insect	unclassified ssDNA viruses	106.2	43.6618	2.71144e-06	4931	16804	120.863	NODE_20_length_4552_cov_23.327996,NODE_23_length_4503_cov_213.852518,NODE_37_length_4149_cov_107.176844,NODE_42_length_3600_cov_2.366714	gene_141|GeneMark.hmm|196_aa|+|1069|1659,gene_156|GeneMark.hmm|158_aa|-|3182|3658,gene_230|GeneMark.hmm|134_aa|-|3403|3807,gene_246|GeneMark.hmm|330_aa|+|1945|2937,gene_247|GeneMark.hmm|58_aa|+|3426|3599
HCBI8.215 virus	1516079	human	Genomoviridae	107	42.991	1.56e-21	127	2307	22.674	NODE_53_length_2307_cov_18.763766	gene_277|GeneMark.hmm|122_aa|+|2|370
Bat circovirus	1329650	bat	Circoviridae	224	41.74	4.63346e-38	5458	6630	339.072	NODE_53_length_2307_cov_18.763766,NODE_60_length_2186_cov_136.302675,NODE_62_length_2137_cov_674.411143	gene_278|GeneMark.hmm|110_aa|+|564|896,gene_298|GeneMark.hmm|304_aa|+|882|1796,gene_302|GeneMark.hmm|411_aa|+|832|2067
Palaemonetes sp. common grass shrimp associated circular virus	1692259	mollusc	Circoviridae	129	41.085	2e-28	4	947	1.73973	NODE_106_length_947_cov_1.649103	gene_381|GeneMark.hmm|166_aa|-|175|675
Lake Sarah-associated circular virus-47	1685776	environment	unclassified ssDNA viruses	185.5	40.978	4.585e-29	1719	5892	120.167	NODE_29_length_4455_cov_110.293182,NODE_80_length_1437_cov_89.642547	gene_183|GeneMark.hmm|232_aa|-|2|697,gene_344|GeneMark.hmm|199_aa|-|2|598
Sewage-associated circular DNA virus-14	1519390	environment	unclassified	215	40.465	3.89e-24	26621	4266	2570.25	NODE_36_length_4266_cov_1896.146284	gene_224|GeneMark.hmm|241_aa|+|1953|2678
Eel River basin pequenovirus	1609634	bacteria	Microviridae	250.476	40.0986	1.80496e-09	381307	70598	2224.61	NODE_12_length_4889_cov_111.855606,NODE_13_length_4888_cov_290.683633,NODE_14_length_4813_cov_312.374317,NODE_151_length_528_cov_11.234672,NODE_157_length_516_cov_1.613883,NODE_19_length_4630_cov_148.517814,NODE_20_length_4552_cov_23.327996,NODE_23_length_4503_cov_213.852518,NODE_24_length_4501_cov_20537.515295,NODE_26_length_4481_cov_79.429282,NODE_27_length_4467_cov_13.588622,NODE_28_length_445…	gene_101|GeneMark.hmm|242_aa|+|1415|2143,gene_108|GeneMark.hmm|257_aa|+|2836|3609,gene_136|GeneMark.hmm|305_aa|+|1710|2627,gene_139|GeneMark.hmm|280_aa|+|3730|4572,gene_142|GeneMark.hmm|273_aa|+|2194|3015,gene_155|GeneMark.hmm|209_aa|-|2133|2762,gene_159|GeneMark.hmm|157_aa|-|2|472,gene_162|GeneMark.hmm|244_aa|-|979|1713,gene_172|GeneMark.hmm|284_aa|-|1414|2268,gene_176|GeneMark.hmm|260_aa|+|681|…
Chicken stool-associated gemycircularvirus	1930298	Vertebrates	Genomoviridae	255	39.608	3.79e-53	127	2212	23.6478	NODE_57_length_2212_cov_21.614743	gene_290|GeneMark.hmm|265_aa|-|392|1189
Human plasma-associated gemycircularvirus	1707330	human	Genomoviridae	135	39.259	9.59e-20	127	2307	22.674	NODE_53_length_2307_cov_18.763766	gene_279|GeneMark.hmm|160_aa|-|893|1375
Microviridae Fen7940_21	1655662	bacteria	Microviridae	85	37.647	1.42e-10	1174	4481	107.911	NODE_26_length_4481_cov_79.429282	gene_173|GeneMark.hmm|155_aa|-|2828|3295
Odonata associated gemycircularvirus-2	1592108	Insect	Genomoviridae	284	37.324	9.27e-45	29	2292	5.2114	NODE_54_length_2292_cov_3.489942	gene_281|GeneMark.hmm|275_aa|-|328|1155
Lake Sarah-associated circular virus-27	1685754	environment	unclassified ssDNA viruses	268	36.567	1.09e-46	1393	4455	128.788	NODE_29_length_4455_cov_110.293182	gene_187|GeneMark.hmm|306_aa|-|2645|3565
Gokushovirinae Bog1183_53	1655646	bacteria	Microviridae	185.5	36.418	2.31034e-20	1342398	7057	78348.8	NODE_35_length_4318_cov_5365.656580,NODE_47_length_2739_cov_117944.790984	gene_217|GeneMark.hmm|173_aa|-|2|520,gene_260|GeneMark.hmm|216_aa|+|1713|2363
Gastropod associated circular ssDNA virus	1296573	mollusc	unclassified ssDNA viruses	318	34.906	7.78e-39	61	2392	10.5036	NODE_50_length_2392_cov_8.084296	gene_269|GeneMark.hmm|294_aa|+|612|1496
Chlamydia phage 2	105154	bacteria	Microviridae	139	34.532	4.89e-15	4547	4888	383.147	NODE_13_length_4888_cov_290.683633	gene_104|GeneMark.hmm|273_aa|+|4032|4853
Bat circovirus ZS/Yunnan-China/2009	1072204	bat	Circoviridae	192	32.812	1.51e-17	7	1190	2.42283	NODE_91_length_1190_cov_1.999119	gene_359|GeneMark.hmm|197_aa|-|1|591
Dragonfly larvae associated circular virus-10	1454022	Insect	unclassified ssDNA viruses	247	32.389	1.7e-26	83	2437	14.0279	NODE_49_length_2437_cov_9.908480	gene_267|GeneMark.hmm|358_aa|-|954|2030
Sewage-associated circular DNA virus-28	1592095	environment	unclassified ssDNA viruses	206	32.039	7.38e-15	4283	3995	441.573	NODE_38_length_3995_cov_344.667259	gene_232|GeneMark.hmm|241_aa|+|483|1208
Microviridae Fen7918_21	1655661	bacteria	Microviridae	281	32.028	1.9e-25	10398	4689	913.358	NODE_18_length_4689_cov_683.644368	gene_128|GeneMark.hmm|306_aa|-|85|1005,gene_132|GeneMark.hmm|522_aa|-|2730|4298
Kudzu mosaic virus	390437	plant	Geminiviridae	286	31.818	6.72e-25	66	1096	24.803	NODE_95_length_1096_cov_23.665706	gene_367|GeneMark.hmm|257_aa|+|269|1042
Bdellovibrio phage phiMH2K	145579	bacteria	Microviridae	83	31.325	8.53e-08	81	4717	7.07279	NODE_17_length_4717_cov_4.938867	gene_126|GeneMark.hmm|84_aa|+|2763|3017
Aiptasia sp. sea anemone associated circular virus	1692242	mollusc	Circoviridae	189	30.159	1.63e-14	49	2175	9.27915	NODE_61_length_2175_cov_6.972170	gene_300|GeneMark.hmm|212_aa|+|662|1300
Circovirus-like genome DHCV-6	1788455	environment	Circoviridae	153	30.065	1.46e-08	8	1088	3.02853	NODE_97_length_1088_cov_2.554695	gene_369|GeneMark.hmm|256_aa|-|84|854
Avon-Heathcote Estuary associated circular virus 14	1618237	mollusc	Circoviridae	303	30.033	8.03e-25	877	2206	163.744	NODE_58_length_2206_cov_131.404928	gene_292|GeneMark.hmm|319_aa|+|712|1671
Pacific flying fox associated multicomponent virus	1796003	bat	unclassified	198	29.293	5.28e-11	73	1514	19.8595	NODE_77_length_1514_cov_17.950651	gene_338|GeneMark.hmm|225_aa|-|481|1158
Niminivirus	1229325	plant	Geminiviridae	261	28.352	1.3e-15	22	2382	3.8041	NODE_51_length_2382_cov_3.007735	gene_272|GeneMark.hmm|350_aa|-|183|1235,gene_273|GeneMark.hmm|317_aa|+|1357|2310
Odonata-associated circular virus-14	1592114	Insect	unclassified ssDNA viruses	159	28.302	2.01e-07	130	1054	50.8012	NODE_99_length_1054_cov_44.015015	gene_371|GeneMark.hmm|180_aa|-|216|758
