# Supplementary material for: Viral metagenomics reveals the presence of novel Zika virus variants in Aedes mosquitoes from Barbados
Source: Parasit Vectors. 2021 Jun 29;14:343. doi: 10.1186/s13071-021-04840-0 (PMC8244189; doi:10.1186/s13071-021-04840-0)
Supplement: Supplementary file 4 — Additional file 4: Table S4. Aedes aegypti virome results (HiSeq). [file 13071_2021_4840_MOESM4_ESM.xlsx]

## Sheet: HiSeq print
Table S4
Aedes ae. virome results (HiSeq)
Virome results Aedes ae., MiSeq, BlastP
* mean if multiple
ID	TaxID	Host	Phyl Family	Alignment Length*	Percent ID*	E-value*	Reads mapped	Total read length	Abundance (RPKM)	Queries Contigs	Queries ORFs
Nam Dinh virus	325676	mosquito	Mesoniviridae	134	99.789	3.53e-13	45	1360	0.276721	k141_506,k141_867	gene_132|GeneMark.hmm|31_aa|+|555|647,gene_232|GeneMark.hmm|237_aa|-|2|712
Equine infectious anemia virus	31675	vertebrates	Retroviridae	560	99.643	0	3513723	5250	5597.27	k141_1002	gene_299|GeneMark.hmm|572_aa|-|1127|2845
Hepacivirus C	11103	human	Flaviviridae	264	99.621	0	1920	3881	4.13738	k141_1857	gene_797|GeneMark.hmm|264_aa|+|629|1423
Phasi Charoen-like phasivirus	1980610	mosquito	Phenuiviridae	173.167	99.5462	1.75e-20	148953	6662	186.988	k141_1116,k141_112,k141_1397,k141_143,k141_469,k141_763	gene_126|GeneMark.hmm|468_aa|-|3|1406,gene_197|GeneMark.hmm|268_aa|-|189|995,gene_23|GeneMark.hmm|48_aa|+|916|1059,gene_30|GeneMark.hmm|44_aa|+|377|508,gene_354|GeneMark.hmm|141_aa|-|3|425,gene_453|GeneMark.hmm|70_aa|+|1504|1713
Alphamesonivirus 1	1312874	mosquito	Mesoniviridae	527.333	99.13	3.63333e-96	197	5111	0.322351	k141_1499,k141_1729,k141_196	gene_40|GeneMark.hmm|874_aa|-|3|2624,gene_519|GeneMark.hmm|149_aa|-|3|449,gene_647|GeneMark.hmm|585_aa|-|5|1762
Houston virus	1332246	mosquito	Mesoniviridae	466.333	98.895	0	187	4202	0.372181	k141_1236,k141_1628,k141_962	gene_260|GeneMark.hmm|271_aa|-|1|813,gene_393|GeneMark.hmm|718_aa|-|2|2155,gene_576|GeneMark.hmm|410_aa|-|3|1232
Swine cyclovirus	1573583	other mammal	Circoviridae	42	97.619	4.88e-21	836	1995	3.50454	k141_1776	gene_682|GeneMark.hmm|42_aa|-|2|127
Humaita-Tubiacanga virus	1670677	mosquito	unclassified	227.75	96.5573	4.375e-25	42144	5127	68.7449	k141_218,k141_305,k141_379,k141_748	gene_188|GeneMark.hmm|104_aa|+|2|316,gene_49|GeneMark.hmm|58_aa|-|534|710,gene_70|GeneMark.hmm|295_aa|+|445|1332,gene_93|GeneMark.hmm|464_aa|-|3|1394
Culex pipiens pallens densovirus	465914	mosquito	Parvoviridae	473	95.9375	0	993	3323	2.49912	k141_1564	gene_553|GeneMark.hmm|634_aa|+|48|1952,gene_554|GeneMark.hmm|312_aa|+|1973|2911
Ngewotan virus	1265748	mosquito	Mesoniviridae	67	94.03	1.43e-18	9	529	0.142284	k141_203	gene_45|GeneMark.hmm|67_aa|-|94|297
Pacific flying fox faeces associated gemycircularvirus-1	1795988	bat	Genomoviridae	151	93.7635	3.55e-58	8105	2374	28.5523	k141_1753	gene_665|GeneMark.hmm|211_aa|+|1346|1981,gene_666|GeneMark.hmm|91_aa|-|1983|2258
Cyclovirus ZM38	1506569	other mammal	Circoviridae	146.5	92.8285	2.5e-30	836	1995	3.50454	k141_1776	gene_684|GeneMark.hmm|275_aa|-|973|1800,gene_685|GeneMark.hmm|59_aa|-|1814|1993
Bat circovirus POA/2012/II	1572237	bat	Circoviridae	126.5	91.212	5.7e-15	579590	1709	2836.27	k141_927	gene_247|GeneMark.hmm|36_aa|+|1|111,gene_248|GeneMark.hmm|217_aa|-|108|761
Pteropus associated gemycircularvirus 10	1985404	bat	Genomoviridae	152	89.592	2.02333e-73	12944	2355	45.967	k141_901	gene_239|GeneMark.hmm|148_aa|-|1|444,gene_240|GeneMark.hmm|246_aa|+|684|1424,gene_241|GeneMark.hmm|116_aa|+|1515|1865
Odonata-associated circular virus-6	1592126	Insect	unclassified ssDNA viruses	96	85.417	4.34e-54	711551	2437	2441.85	k141_1283	gene_420|GeneMark.hmm|96_aa|-|1377|1667
Cyclovirus ZM54	1506572	other mammal	Circoviridae	177	80.226	2.28e-101	836	1995	3.50454	k141_1776	gene_683|GeneMark.hmm|178_aa|+|422|958
Wenzhou sobemo-like virus 4	1923660	mosquito	unclassified RNA virus	203.5	79.65	4.285e-06	97513	3528	231.154	k141_307,k141_748	gene_189|GeneMark.hmm|377_aa|-|405|1538,gene_71|GeneMark.hmm|31_aa|+|1896|1988
Mongoose feces-associated gemycircularvirus c	1634488	other mammal	Genomoviridae	80	77.5	2.92e-41	3479	2279	12.7667	k141_1853	gene_794|GeneMark.hmm|80_aa|+|1|243
Gokushovirinae environmental samples	1478972	bacteria	Microviridae	114	77.193	8.71e-57	36018	527	571.58	k141_385	gene_95|GeneMark.hmm|123_aa|-|1|369
Gokushovirinae GNX3R	1701405	bacteria	Microviridae	451.5	72.0252	5.375e-91	8463003	18475	3830.97	k141_1405,k141_1790,k141_1815,k141_427	gene_115|GeneMark.hmm|526_aa|+|1483|3063,gene_458|GeneMark.hmm|541_aa|-|779|2404,gene_702|GeneMark.hmm|551_aa|-|1999|3654,gene_758|GeneMark.hmm|167_aa|-|4308|4811
Mosquito circovirus	1611039	mosquito	Circoviridae	240	69.167	9.35e-122	3169953	868	30542.3	k141_646	gene_161|GeneMark.hmm|247_aa|+|1|744
Torque teno mini virus 1	687369	human	Anelloviridae	92	66.304	2.96e-35	701	2951	1.98663	k141_1206	gene_384|GeneMark.hmm|123_aa|+|775|1146
Circo-like virus-Brazil hs2	1346816	human	unclassified ssDNA viruses	286	63.986	5.26e-132	270	2303	0.980479	k141_1718	gene_640|GeneMark.hmm|292_aa|-|1186|2064
Torque teno virus	68887	Vertebrates	Anelloviridae	378.5	61.9445	1.515e-28	93777	3745	209.417	k141_1680	gene_612|GeneMark.hmm|115_aa|+|373|720,gene_613|GeneMark.hmm|649_aa|+|873|2822
Lake Sarah-associated circular molecule 2	1685727	environment	unclassified ssDNA viruses	52	61.538	5.17e-15	67024	672	834.122	k141_483	gene_129|GeneMark.hmm|71_aa|+|459|671
Marine gokushovirus	1385658	bacteria	Microviridae	158	61.392	1.68e-59	16459763	567	242778	k141_507	gene_133|GeneMark.hmm|158_aa|-|13|489
Sewage-associated circular DNA virus-19	1592086	environment	unclassified ssDNA viruses	196	59.184	1.4e-77	102767	2292	374.979	k141_1786	gene_695|GeneMark.hmm|201_aa|+|3|608
Avon-Heathcote Estuary associated circular virus 18	1618241	mollusc	Circoviridae	141	58.865	2.12e-51	10996015	2155	42673.3	k141_1515	gene_526|GeneMark.hmm|150_aa|+|3|455
Gammarus sp. amphipod associated circular virus	1692250	mollusc	Circoviridae	289	58.131	1.61e-126	6126	2261	22.6592	k141_1852	gene_792|GeneMark.hmm|296_aa|-|112|1002
Dragonfly associated gemykibivirus 1	1234887	Insect	Genomoviridae	66	57.576	3.68e-24	3664	2370	12.9293	k141_1704	gene_621|GeneMark.hmm|69_aa|+|3|212
HCBI9.212 virus	1516080	other mammal	Genomoviridae	84	57.2605	2.51085e-28	29578	4615	53.6001	k141_1014,k141_1195	gene_309|GeneMark.hmm|100_aa|+|98|400,gene_377|GeneMark.hmm|91_aa|+|2|277
Pacific flying fox faeces associated circular DNA virus-15	1796010	bat	unclassified	256	56.703	1.755e-33	20950	2961	59.1717	k141_1593	gene_559|GeneMark.hmm|113_aa|+|1|342,gene_560|GeneMark.hmm|401_aa|-|345|1550
Uncultured Microviridae	340016	bacteria	unclassified	282.457	56.4085	1.41871e-08	19529122	74140	2202.92	k141_1007,k141_1283,k141_1491,k141_1515,k141_1551,k141_1667,k141_1679,k141_1704,k141_1744,k141_1780,k141_1791,k141_1804,k141_1863,k141_1864,k141_1873,k141_240,k141_361,k141_388,k141_751,k141_794,k141_928,k141_941	gene_190|GeneMark.hmm|303_aa|-|3|911,gene_191|GeneMark.hmm|252_aa|-|959|1717,gene_194|GeneMark.hmm|231_aa|-|3817|4512,gene_216|GeneMark.hmm|50_aa|-|3|152,gene_249|GeneMark.hmm|118_aa|+|3|359,gene_255|GeneMark.hmm|207_aa|-|952|1575,gene_304|GeneMark.hmm|284_aa|+|828|1682,gene_306|GeneMark.hmm|546_aa|+|1961|3601,gene_419|GeneMark.hmm|214_aa|+|655|1299,gene_509|GeneMark.hmm|412_aa|-|3|1238,gene_510|…
Lake Sarah-associated circular virus-11	1685737	environment	unclassified ssDNA viruses	49	55.102	2.14e-12	76963	612	1051.72	k141_118	gene_25|GeneMark.hmm|49_aa|+|2|151
Lake Sarah-associated circular virus-31	1685759	environment	unclassified ssDNA viruses	95	52.6155	1.14e-07	58286	1440	338.509	k141_136,k141_925	gene_245|GeneMark.hmm|91_aa|-|2|274,gene_28|GeneMark.hmm|130_aa|+|3|395
Gokushovirinae Bog5712_52	1655649	bacteria	Microviridae	120.25	52.151	1.94251e-23	680867	14215	400.575	k141_1405,k141_1790,k141_1815	gene_462|GeneMark.hmm|153_aa|-|4347|4808,gene_700|GeneMark.hmm|154_aa|-|701|1165,gene_701|GeneMark.hmm|275_aa|-|1162|1989,gene_756|GeneMark.hmm|141_aa|-|3099|3524
Hubei sobemo-like virus 41	1923229	mosquito	unclassified RNA virus	139	51.799	1.96e-44	3700	712	43.46	k141_218	gene_48|GeneMark.hmm|148_aa|+|1|447
Gokushovirinae Fen7875_21	1655659	bacteria	Microviridae	225.1	51.4496	7.31e-11	8187672	20429	3351.83	k141_1790,k141_1815,k141_427,k141_768,k141_941	gene_113|GeneMark.hmm|299_aa|+|269|1168,gene_114|GeneMark.hmm|86_aa|+|1181|1441,gene_204|GeneMark.hmm|171_aa|-|405|920,gene_206|GeneMark.hmm|142_aa|-|2297|2725,gene_208|GeneMark.hmm|558_aa|-|3423|5099,gene_253|GeneMark.hmm|55_aa|-|2|166,gene_699|GeneMark.hmm|95_aa|-|3|287,gene_704|GeneMark.hmm|184_aa|-|4037|4591,gene_753|GeneMark.hmm|406_aa|-|2|1219,gene_755|GeneMark.hmm|299_aa|-|1619|2518
Hubei mosquito virus 2	1922926	mosquito	unclassified RNA virus	232	47.9655	5.35e-46	6367	1497	35.5698	k141_414	gene_110|GeneMark.hmm|238_aa|-|2|715,gene_111|GeneMark.hmm|220_aa|-|770|1432
Gokushovirinae Bog1183_53	1655646	bacteria	Microviridae	114.5	47.735	1.1239e-17	7787665	9073	7178.35	k141_1815,k141_427	gene_116|GeneMark.hmm|242_aa|+|3121|3849,gene_757|GeneMark.hmm|254_aa|-|3532|4296
Circo-like virus-Brazil hs1	1346815	human	unclassified ssDNA viruses	149	47.2865	1.885e-07	270	2303	0.980479	k141_1718	gene_639|GeneMark.hmm|227_aa|-|3|683,gene_641|GeneMark.hmm|57_aa|-|2129|2302
Gokushovirus WZ-2015a	1758150	bacteria	Microviridae	150.667	46.6225	1.24516e-07	37962580	34550	9189.16	k141_1007,k141_1036,k141_1372,k141_1405,k141_1544,k141_1705,k141_1799,k141_325,k141_388,k141_794	gene_100|GeneMark.hmm|138_aa|+|3250|3666,gene_217|GeneMark.hmm|131_aa|-|149|544,gene_303|GeneMark.hmm|166_aa|+|2|502,gene_305|GeneMark.hmm|88_aa|+|1691|1957,gene_317|GeneMark.hmm|82_aa|-|133|381,gene_442|GeneMark.hmm|176_aa|-|1|528,gene_459|GeneMark.hmm|88_aa|-|2397|2663,gene_541|GeneMark.hmm|262_aa|-|3965|4753,gene_626|GeneMark.hmm|221_aa|-|1255|1920,gene_719|GeneMark.hmm|158_aa|+|316|792,gene_7…
Uncultured marine virus	186617	environment	unclassified	189.2	46.5418	5.18e-14	7522001	5974	10530.2	k141_1063,k141_1767,k141_1777,k141_566,k141_992	gene_149|GeneMark.hmm|191_aa|-|3|575,gene_294|GeneMark.hmm|269_aa|-|3|809,gene_333|GeneMark.hmm|68_aa|+|3|209,gene_674|GeneMark.hmm|282_aa|+|1505|2353,gene_686|GeneMark.hmm|215_aa|+|165|812
Duck faeces associated circular DNA virus 1	1843768	vertebrates	unclassified	387	46.253	3.75e-106	2993512	4352	5752.55	k141_1858	gene_802|GeneMark.hmm|548_aa|+|1638|3284
Circovirus-like genome DCCV-1	1788437	environment	Circoviridae	264	45.833	2.03e-71	35152	1864	157.715	k141_1684	gene_614|GeneMark.hmm|324_aa|-|595|1569
TTV-like mini virus	93678	vertebrates	Anelloviridae	117	45.299	3.67e-17	701	2951	1.98663	k141_1206	gene_385|GeneMark.hmm|113_aa|+|2613|2951
Porcine circovirus 2	85708	other mammal	Circoviridae	106	45.283	4.64e-18	130854	605	1808.84	k141_122	gene_27|GeneMark.hmm|201_aa|-|1|603
Guinea pig Chlamydia phage	90963	bacteria	Microviridae	67	44.776	4.99e-11	158365	4975	266.216	k141_388	gene_97|GeneMark.hmm|104_aa|+|281|595
Odonata-associated circular virus-17	1592117	Insect	unclassified ssDNA viruses	308	44.554	4.88e-56	10528	4181	21.0588	k141_1645,k141_1829	gene_583|GeneMark.hmm|307_aa|-|878|1801,gene_767|GeneMark.hmm|303_aa|-|831|1742
Chlamydia virus CPAR39	1986029	bacteria	Microviridae	119	44.538	6.61e-22	34934868	4587	63694	k141_325	gene_77|GeneMark.hmm|214_aa|+|993|1637
Gemycircularvirus C1c	1673681	human	Genomoviridae	190	44.211	1.91e-46	3479	2279	12.7667	k141_1853	gene_795|GeneMark.hmm|188_aa|-|240|806
Bat circovirus ZS/Yunnan-China/2009	1072204	bat	Circoviridae	86	44.186	4.99e-12	88390	833	887.414	k141_787	gene_212|GeneMark.hmm|104_aa|-|2|313
unidentified circular ssDNA virus	1862826	human	unclassified ssDNA viruses	108	43.9815	2.881e-10	60060	2523	199.084	k141_1415,k141_1487	gene_472|GeneMark.hmm|141_aa|+|197|622,gene_507|GeneMark.hmm|151_aa|+|1181|1636
Cellulophaga phage phi47:1	756281	bacteria	Myoviridae	135	43.704	4.22e-13	172	2000	0.719228	k141_1816	gene_760|GeneMark.hmm|153_aa|-|571|1032
Eel River basin pequenovirus	1609634	bacteria	Microviridae	243.636	42.5813	2.32864e-09	38405983	68998	4655.12	k141_1405,k141_1491,k141_1551,k141_1667,k141_1705,k141_1780,k141_1806,k141_1843,k141_1864,k141_325,k141_388,k141_512,k141_751,k141_768,k141_941	gene_135|GeneMark.hmm|305_aa|+|552|1469,gene_138|GeneMark.hmm|280_aa|+|2572|3414,gene_192|GeneMark.hmm|313_aa|-|1947|2888,gene_207|GeneMark.hmm|231_aa|-|2728|3423,gene_254|GeneMark.hmm|257_aa|-|176|949,gene_460|GeneMark.hmm|242_aa|-|2666|3394,gene_511|GeneMark.hmm|260_aa|-|2262|3044,gene_546|GeneMark.hmm|283_aa|-|672|1523,gene_599|GeneMark.hmm|209_aa|-|2645|3274,gene_624|GeneMark.hmm|332_aa|-|1|9…
HCBI8.215 virus	1516079	human	Genomoviridae	179	42.458	8.71e-41	14128	2393	49.3749	k141_1195	gene_379|GeneMark.hmm|184_aa|+|1449|2003
Dragonfly-associated microphage 1	1234888	Insect	unclassified ssDNA viruses	134.6	42.3854	1.50546e-06	432185	18442	195.988	k141_1667,k141_1744,k141_1864,k141_751	gene_193|GeneMark.hmm|134_aa|-|3403|3807,gene_600|GeneMark.hmm|158_aa|-|3694|4170,gene_654|GeneMark.hmm|259_aa|-|3|779,gene_657|GeneMark.hmm|262_aa|-|3095|3883,gene_816|GeneMark.hmm|196_aa|-|2323|2913
Palaemonetes sp. common grass shrimp associated circular virus	1692259	mollusc	Circoviridae	129	41.86	3.41e-29	378	2242	1.41002	k141_1845	gene_789|GeneMark.hmm|166_aa|-|388|888
Avon-Heathcote Estuary associated circular virus 28	1618252	mollusc	Circoviridae	269	41.636	1.85e-47	5828	2478	19.6692	k141_1875	gene_849|GeneMark.hmm|266_aa|-|1175|1975
Odonata-associated circular virus-2	1592120	Insect	unclassified ssDNA viruses	229	41.485	1.16e-52	41643	2041	170.635	k141_1868	gene_831|GeneMark.hmm|235_aa|+|3|710
Microviridae Fen7940_21	1655662	bacteria	Microviridae	78.5	41.4775	2.915e-10	127309	9120	116.743	k141_1491,k141_1780	gene_513|GeneMark.hmm|179_aa|-|3605|4144,gene_687|GeneMark.hmm|92_aa|-|1|276
Lake Sarah-associated circular virus-2	1685746	environment	unclassified ssDNA viruses	224	40.625	4.59e-37	15	784	0.160009	k141_939	gene_252|GeneMark.hmm|213_aa|+|59|700
Sewage-associated circular DNA virus-14	1519390	environment	unclassified	215	40.465	3.89e-24	2993512	4352	5752.55	k141_1858	gene_801|GeneMark.hmm|241_aa|-|663|1388
Lake Sarah-associated circular molecule 6	1685731	environment	unclassified ssDNA viruses	144	40.278	7.86e-23	101	1765	0.478569	k141_1471	gene_501|GeneMark.hmm|160_aa|+|305|787
Chicken stool-associated gemycircularvirus	1930298	Vertebrates	Genomoviridae	255	39.608	3.79e-53	15450	2222	58.1504	k141_1014	gene_310|GeneMark.hmm|265_aa|-|397|1194
Po-Circo-like virus 41	1105385	other mammal	Circoviridae	99	39.394	2.65e-14	15	856	0.14655	k141_1257	gene_397|GeneMark.hmm|113_aa|+|295|636
Human plasma-associated gemycircularvirus	1707330	human	Genomoviridae	112.5	38.5185	6.5e-08	27023	3741	60.4107	k141_1195,k141_1546	gene_378|GeneMark.hmm|160_aa|-|274|756,gene_542|GeneMark.hmm|87_aa|+|3|266
Odonata associated gemycircularvirus-2	1592108	Insect	Genomoviridae	284	37.324	9.27e-45	3664	2370	12.9293	k141_1704	gene_622|GeneMark.hmm|275_aa|-|209|1036
Anopheles totivirus	1903415	mosquito	Totiviridae	773	37.1375	1.12e-95	348	5616	0.518227	k141_1370	gene_440|GeneMark.hmm|604_aa|-|2|1813,gene_441|GeneMark.hmm|921_aa|-|2849|5614
Lake Sarah-associated circular virus-47	1685776	environment	unclassified ssDNA viruses	283	36.396	3.06e-48	40916	1774	192.889	k141_1487	gene_506|GeneMark.hmm|283_aa|-|1|849
Torque teno mini virus 10	2065036	human	Anelloviridae	116	35.345	6.04e-08	701	2951	1.98663	k141_1206	gene_383|GeneMark.hmm|115_aa|+|3|350
Gastropod associated circular ssDNA virus	1296573	mollusc	unclassified ssDNA viruses	318	34.906	7.78e-39	5828	2478	19.6692	k141_1875	gene_848|GeneMark.hmm|294_aa|-|286|1170
Bat circovirus	1329650	bat	Circoviridae	290	34.828	3.29e-42	105918	2272	389.879	k141_318	gene_73|GeneMark.hmm|304_aa|-|247|1161
Chlamydia phage 2	105154	bacteria	Microviridae	139	34.532	3.92e-15	416420	4810	724.027	k141_1405	gene_457|GeneMark.hmm|259_aa|-|1|777
Pacific flying fox faeces associated circular DNA virus-2	1796011	bat	unclassified	287	34.495	2.68e-47	291	2739	0.888524	k141_1406	gene_465|GeneMark.hmm|283_aa|-|750|1601
Sewage-associated circular DNA virus-14	1592097	environment	unclassified	122	34.426	7.24e-11	105	1263	0.695271	k141_1800	gene_725|GeneMark.hmm|131_aa|+|428|823
Dragonfly larvae associated circular virus-10	1454022	Insect	unclassified ssDNA viruses	247	32.389	2.08e-26	8003	2523	26.528	k141_1315	gene_428|GeneMark.hmm|365_aa|+|2|1099
Sewage-associated circular DNA virus-28	1592095	environment	unclassified ssDNA viruses	206	32.039	7.38e-15	305407	2511	1017.19	k141_589	gene_155|GeneMark.hmm|241_aa|+|1015|1740
Microviridae Fen7918_21	1655661	bacteria	Microviridae	281	32.028	1.9e-25	998176	4295	1943.62	k141_678	gene_175|GeneMark.hmm|306_aa|+|2736|3656
Lake Sarah-associated circular virus-8	1685785	environment	unclassified ssDNA viruses	100	32	7.94e-07	101	1765	0.478569	k141_1471	gene_500|GeneMark.hmm|99_aa|+|2|301
Niminivirus	1229325	plant	Geminiviridae	294	31.913	6.5e-16	1534	2468	5.19815	k141_1802	gene_728|GeneMark.hmm|317_aa|+|182|1135,gene_729|GeneMark.hmm|350_aa|-|1335|2387
Bdellovibrio phage phiMH2K	145579	bacteria	Microviridae	83	31.325	8.53e-08	5529	4813	9.60725	k141_1815	gene_754|GeneMark.hmm|84_aa|-|1353|1607
Diporeia sp. associated circular virus	1299317	insect	unclassified	286	30.42	9.07e-19	1088	2706	3.36255	k141_1870	gene_835|GeneMark.hmm|376_aa|+|1011|2141
Aiptasia sp. sea anemone associated circular virus	1692242	mollusc	Circoviridae	189	30.159	1.63e-14	6126	2261	22.6592	k141_1852	gene_793|GeneMark.hmm|212_aa|+|1430|2068
Circovirus-like genome DHCV-6	1788455	environment	Circoviridae	153	30.065	1.58e-08	699	1174	4.9794	k141_1825	gene_764|GeneMark.hmm|255_aa|-|1|765
Avon-Heathcote Estuary associated circular virus 14	1618237	mollusc	Circoviridae	303	30.033	8.03e-25	102767	2292	374.979	k141_1786	gene_696|GeneMark.hmm|319_aa|-|816|1775
Pacific flying fox associated multicomponent virus	1796003	bat	unclassified	198	29.293	5.28e-11	6817	967	58.957	k141_1330	gene_431|GeneMark.hmm|225_aa|+|75|752
Odonata-associated circular virus-14	1592114	Insect	unclassified ssDNA viruses	159	28.302	2.01e-07	17514	1140	128.484	k141_1859	gene_804|GeneMark.hmm|180_aa|+|262|804
