# Supplementary material for: Viral metagenomics reveals the presence of novel Zika virus variants in Aedes mosquitoes from Barbados
Source: Parasit Vectors. 2021 Jun 29;14:343. doi: 10.1186/s13071-021-04840-0 (PMC8244189; doi:10.1186/s13071-021-04840-0)
Supplement: Supplementary file 5 — Additional file 5: Table S5. Results of KrakenUniq analysis of unassembled reads from MiSeq metagenome. [file 13071_2021_4840_MOESM5_ESM.xlsx]

## Sheet: Tabelle1
Table S5
Results of KrakenUniq analysis of unassembled reads from MiSeq metagenome
% of total	number of reads	reads on indicated taxonomy level	number of k-mers	average number of k-mers	coverage	Taxonomy ID	Rank	Taxonomy Name
94.69	641937	641937	43264139	6.94	18550	0	no rank	unclassified
5.31	36001	1903	103042	25.8	3.157e-06	1	no rank	root
3.273	22187	58	18527	98	2.405e-05	10239	superkingdom	Viruses
2.086	14143	6	2149	737	0.001095	39724	family	Circoviridae
1.997	13540	300	1571	987	0.001832	39725	genus	Circovirus
1.437	9742	0	451	1410	0.04298	742824	no rank	environmental samples
1.437	9742	1041	451	1410	0.04298	742825	species	uncultured circovirus
1.277	8657	8657	40	5710	0.0883	1003718917	sequence	HQ335027.1 Uncultured circovirus isolate SDRB L genomic sequence
0.002065	14	14	24	4.54	0.1081	1003718922	sequence	HQ335032.1 Uncultured circovirus isolate SDRB Q genomic sequence
0.000885	6	6	6	3	0.06977	1003718927	sequence	HQ335038.1 Uncultured circovirus isolate SDRB X genomic sequence
0.0007375	5	5	6	2	0.04138	1003718926	sequence	HQ335037.1 Uncultured circovirus isolate SDRB V genomic sequence
0.0007375	5	5	3	2.33	0.01657	1003718918	sequence	HQ335028.1 Uncultured circovirus isolate SDRB M genomic sequence
0.0007375	5	5	3	1.67	0.01083	1003718916	sequence	HQ335026.1 Uncultured circovirus isolate SDRB K genomic sequence
0.00059	4	4	5	1.8	0.01916	1003718919	sequence	HQ335029.1 Uncultured circovirus isolate SDRB N genomic sequence
0.0001475	1	1	4	2.5	0.03846	1003718909	sequence	HQ335019.1 Uncultured circovirus isolate SDRB D genomic sequence
0.0001475	1	1	2	3.5	0.01786	1003718924	sequence	HQ335035.1 Uncultured circovirus isolate SDRB T genomic sequence
0.0001475	1	1	4	1	0.02985	1003718912	sequence	HQ335022.1 Uncultured circovirus isolate SDRB G genomic sequence
0.0001475	1	1	2	1	0.001925	1003718931	sequence	HQ335042.1 Uncultured circovirus isolate SDWAP I genomic sequence
0.0001475	1	1	2	1	0.01724	1003718913	sequence	HQ335023.1 Uncultured circovirus isolate SDRB H genomic sequence
0.516	3498	0	758	152	0.003063	345249	no rank	unclassified Circovirus
0.516	3498	5	758	152	0.1705	2304514	species	Culex circovirus-like virus
0.5149	3491	0	741	136	0.5605	1000061319	assembly	GCF_004133825.1 Culex circovirus-like virus strain=CCirVL/Butte
0.5149	3491	3491	741	136	0.5605	1000061320	sequence	NC_040576.1 Culex circovirus-like virus strain CCirVL/Butte, complete genome_x0001_MH188040.1 Culex circovirus-like virus strain CCirVL/Butte, complete genome
0.000295	2	2	9	2.22	0.007444	1004186583	sequence	MH188041.1 Culex circovirus-like virus strain CCirVL/Shasta, complete genome
0.08777	595	3	389	40.4	0.002581	742914	genus	Cyclovirus
0.07951	539	0	171	68.3	0.1159	1987737	species	Bat associated cyclovirus 12
0.07951	539	539	171	68.3	0.1159	1572237	no rank	Bat circovirus POA/2012/II
0.00413	28	0	13	54.9	0.00842	1987744	species	Squirrel associated cyclovirus 1
0.00413	28	28	13	54.9	0.00842	1592764	no rank	Cyclovirus TsCyV-1_JP-NUBS-2014
0.002065	14	0	2	132	0.001187	1574362	species	Dragonfly associated cyclovirus 8
0.002065	14	0	2	132	0.001187	1000059654	assembly	GCF_002820025.1 Dragonfly associated cyclovirus 8
0.002065	14	14	2	132	0.001187	1000059655	sequence	NC_038410.1 Dragonfly cyclovirus 8 isolate DfCyV-8_AU-DFB007B-2010, complete genome_x0001_KC512920.1 Dragonfly cyclovirus 8 isolate DfCyV-8_AU-DFB007B-2010, complete genome
0.001033	7	0	4	22.2	0.003079	2050926	species	Goat associated cyclovirus 1
0.001033	7	7	4	22.2	0.003079	942034	no rank	Cyclovirus PKgoat11/PAK/2009
0.0001475	1	0	104	1	0.007237	2038726	species	Human associated cyclovirus 8
0.0001475	1	0	104	1	0.007237	1348500	no rank	Cyclovirus VN
0.0001475	1	0	44	1	0.08494	1506569	no rank	Cyclovirus ZM38
0.0001475	1	1	44	1	0.08494	1003918598	sequence	AB937983.1 Cyclovirus ZM38 DNA, complete genome
0.0001475	1	0	6	1	0.003523	1574361	species	Dragonfly associated cyclovirus 7
0.0001475	1	0	6	1	0.003523	1000055038	assembly	GCF_002820005.1 Dragonfly associated cyclovirus 7
0.0001475	1	1	6	1	0.003523	1000055039	sequence	NC_038409.1 Dragonfly cyclovirus 7 isolate DfCyV-7_NZ-DFNZ3-2011, complete genome_x0001_KC512919.1 Dragonfly cyclovirus 7 isolate DfCyV-7_NZ-DFNZ3-2011, complete genome
0.0001475	1	1	5	1	0.0005226	1234879	species	Dragonfly associated cyclovirus 1
0.0001475	1	0	4	1	0.002286	1987738	species	Bat associated cyclovirus 13
0.0001475	1	0	4	1	0.002286	1000041010	assembly	GCF_002819805.1 Bat associated cyclovirus 13
0.0001475	1	1	4	1	0.002286	1000041011	sequence	NC_038401.1 Bat associated cyclovirus 13 isolate BtPa-CV-2/NX2013, complete genome_x0001_KJ641728.1 Bat associated cyclovirus 13 isolate BtPa-CV-2/NX2013, complete genome
0.000295	2	0	58	1.66	6.546e-05	642248	no rank	unclassified Circoviridae
0.0001475	1	1	38	2	0.01415	1611039	species	Mosquito circovirus
0.0001475	1	0	20	1	0.6452	1573838	species	Bat circovirus POA/II
0.0001475	1	1	20	1	0.6452	1003935932	sequence	KM401673.1 Bat circovirus POA/II isolate POA/2012/II C06 replicase (Rep) gene, partial cds_x0001_KM401674.1 Bat circovirus POA/II isolate POA/2012/II C07 replicase (Rep) gene, partial cds
1.046	7090	56	393	60.3	5.309e-05	10841	family	Microviridae
0.9573	6490	26	303	62.6	4.736e-05	117574	no rank	unclassified Microviridae
0.8695	5895	2	241	55.9	5.926e-05	2202644	species	Microviridae sp.
0.7763	5263	5263	20	556	0.004714	1004183761	sequence	MH617227.2 Microviridae sp. isolate ctfj212, complete genome
0.02006	136	136	6	91.8	0.001313	1004183724	sequence	MH617158.2 Microviridae sp. isolate ctcc722, complete genome
0.01903	129	129	6	30.3	0.00142	1004184153	sequence	MH572420.1 Microviridae sp. isolate SD_MC_64, complete genome
0.0177	120	120	4	96.2	0.0008853	1004183529	sequence	MH616746.2 Microviridae sp. isolate ctbc737, complete genome
0.01564	106	106	13	41.4	0.00293	1004183772	sequence	MH617260.2 Microviridae sp. isolate ctch792, complete genome
0.004573	31	31	5	12.2	0.001148	1004183492	sequence	MH616666.2 Microviridae sp. isolate ctbd844, complete genome
0.004425	30	30	8	13.8	0.001657	1004183674	sequence	MH617076.1 Microviridae sp. isolate ctbh996, complete genome
0.001033	7	7	9	5.22	0.001959	1004183669	sequence	MH617066.2 Microviridae sp. isolate ctcc708, complete genome
0.000885	6	6	4	5.25	0.0008549	1004183863	sequence	MH617442.2 Microviridae sp. isolate ctgf677, complete genome
0.0007375	5	5	12	3.5	0.002645	1004183612	sequence	MH616928.2 Microviridae sp. isolate ctce731, complete genome
0.0007375	5	5	6	2.33	0.001298	1004183964	sequence	MH617697.2 Microviridae sp. isolate ctga045, complete genome
0.0007375	5	5	1	5	0.0002151	1004183677	sequence	MH617083.2 Microviridae sp. isolate ctca675, complete genome
0.00059	4	4	6	5	0.001253	1004183735	sequence	MH617181.2 Microviridae sp. isolate ctbd644, complete genome
0.00059	4	4	6	3.83	0.001255	1004184001	sequence	MH617765.2 Microviridae sp. isolate cth992, complete genome
0.00059	4	4	2	3.5	0.0004381	1004183644	sequence	MH617008.2 Microviridae sp. isolate ctbe706, complete genome
0.0004425	3	3	7	2.71	0.001446	1004183971	sequence	MH617712.2 Microviridae sp. isolate ctcd634, complete genome
0.0004425	3	3	5	2.4	0.001137	1004183899	sequence	MH617543.2 Microviridae sp. isolate ctbd128, complete genome
0.0004425	3	3	1	3	0.0002323	1004184013	sequence	MH572280.1 Microviridae sp. isolate SD_SC_49, complete genome
0.000295	2	2	3	35.7	0.0006698	1004183874	sequence	MH617478.2 Microviridae sp. isolate ctic107, complete genome
0.000295	2	2	5	2	0.001036	1004183892	sequence	MH617527.2 Microviridae sp. isolate ctcg631, complete genome
0.000295	2	2	9	1.11	0.002051	1004183821	sequence	MH617359.2 Microviridae sp. isolate ctca781, complete genome
0.000295	2	2	1	4	0.0002222	1004183550	sequence	MH616795.2 Microviridae sp. isolate ctbh757, complete genome
0.000295	2	2	2	2	0.0004521	1004184227	sequence	MH572494.1 Microviridae sp. isolate SD_HF_8, complete genome
0.000295	2	2	3	1	0.0006821	1004183442	sequence	MH552550.2 Microviridae sp. isolate ctbh13, complete genome
0.0001475	1	1	3	7	0.0006203	1004183921	sequence	MH617597.2 Microviridae sp. isolate ctbe632, complete genome
0.0001475	1	1	10	1	0.002391	1004184016	sequence	MH572283.1 Microviridae sp. isolate SD_SC_54, complete genome
0.0001475	1	1	10	1	0.002039	1004183942	sequence	MH617652.2 Microviridae sp. isolate ctdc617, complete genome
0.0001475	1	1	7	1	0.001556	1004183568	sequence	MH616836.1 Microviridae sp. isolate ctcf085, complete genome
0.0001475	1	1	5	1	0.001183	1004183554	sequence	MH616799.2 Microviridae sp. isolate ctch65, complete genome
0.0001475	1	1	4	1	0.0009116	1004184154	sequence	MH572421.1 Microviridae sp. isolate SD_MC_21, complete genome
0.0001475	1	1	3	1	0.0005937	1004183448	sequence	MH552567.2 Microviridae sp. isolate ctbj30, complete genome
0.0001475	1	1	3	1	0.0006801	1004183490	sequence	MH616662.2 Microviridae sp. isolate ctbg809, complete genome
0.0001475	1	1	2	1	0.0004418	1004183854	sequence	MH617424.2 Microviridae sp. isolate ctcb721, complete genome
0.0001475	1	1	2	1	0.0004653	1004183689	sequence	MH617100.2 Microviridae sp. isolate ctbd63, complete genome
0.0001475	1	1	1	1	0.0002322	1004183873	sequence	MH617477.2 Microviridae sp. isolate ctgh185, complete genome
0.0001475	1	1	1	1	0.0002113	1004183850	sequence	MH617418.1 Microviridae sp. isolate ctbb991, complete genome
0.0001475	1	1	1	1	0.0002068	1004183688	sequence	MH617099.2 Microviridae sp. isolate ctch628, complete genome
0.0001475	1	1	1	1	0.0002226	1004183573	sequence	MH616849.2 Microviridae sp. isolate ctcb766, complete genome
0.0001475	1	1	1	1	0.0002408	1004184024	sequence	MH572291.1 Microviridae sp. isolate SD_SC_67, complete genome
0.0001475	1	1	1	1	0.0002282	1004184080	sequence	MH572347.1 Microviridae sp. isolate SD_SC_36, complete genome
0.0001475	1	1	1	1	0.0002249	1004183470	sequence	MH622931.2 Microviridae sp. isolate ctbi780, complete genome
0.07036	477	0	12	413	0.002786	2494737	species	Apis mellifera associated microvirus 10
0.07036	477	477	12	413	0.002786	1004188662	sequence	MH992212.1 Apis mellifera associated microvirus 10 isolate INH_SP_267, complete genome
0.007228	49	0	29	7.55	6.064e-05	10842	genus	Microvirus
0.007228	49	0	29	7.55	6.064e-05	2576452	species	Blackfly microvirus SF02
0.0059	40	40	7	25.3	0.00162	1004193614	sequence	MK249211.1 Blackfly microvirus SF02 isolate 162, complete genome
0.000295	2	2	3	4	0.000672	1004193616	sequence	MK249213.1 Blackfly microvirus SF02 isolate 164, complete genome
0.000295	2	2	5	2	0.001129	1004193609	sequence	MK249206.1 Blackfly microvirus SF02 isolate 149, complete genome
0.000295	2	2	2	2	0.0008602	1004193549	sequence	MK249146.1 Blackfly microvirus SF02 isolate 036, complete genome
0.0001475	1	1	4	2	0.0008959	1004193608	sequence	MK249205.1 Blackfly microvirus SF02 isolate 148, complete genome
0.0001475	1	1	2	1	0.00045	1004193587	sequence	MK249184.1 Blackfly microvirus SF02 isolate 116, complete genome
0.0001475	1	1	2	1	0.0004495	1004193592	sequence	MK249189.1 Blackfly microvirus SF02 isolate 123, complete genome
0.0059	40	0	2	101	0.0004467	2585381	species	Capybara microvirus Cap1_SP_128
0.0059	40	40	2	101	0.0004467	1004194730	sequence	MK496718.1 Capybara microvirus Cap1_SP_128, complete genome
0.000295	2	0	2	3	0.0004119	2486188	species	Termite gut associated microvirus 1
0.000295	2	2	2	3	0.0004119	1004187691	sequence	MH931003.1 Termite gut associated microvirus 1 isolate Ter_359, complete genome
0.0001475	1	0	6	1	0.001373	2494791	species	Apis mellifera associated microvirus 6
0.0001475	1	1	6	1	0.001373	1004188721	sequence	MH992169.1 Apis mellifera associated microvirus 6 isolate BeeNHemo_SP_302, complete genome
0.07597	515	0	50	85.2	9.033e-05	686565	subfamily	Gokushovirinae
0.07567	513	0	40	106	7.587e-05	1385657	no rank	unclassified Gokushovirinae
0.06933	470	0	34	119	8.233e-05	1758150	species	Gokushovirus WZ-2015a
0.03643	247	247	11	62.9	0.00228	1003998705	sequence	KT264810.1 Gokushovirus WZ-2015a isolate 62Brd02, complete genome
0.03216	218	218	8	418	0.001582	1003998720	sequence	KT264826.1 Gokushovirus WZ-2015a isolate 78Fra08, complete genome
0.0004425	3	3	10	1.5	0.002166	1003998707	sequence	KT264812.1 Gokushovirus WZ-2015a isolate 64Brd03, complete genome
0.0001475	1	1	3	1	0.0006492	1003998675	sequence	KT264780.1 Gokushovirus WZ-2015a isolate 32Mky02, complete genome
0.0001475	1	1	2	1	0.0003936	1003998721	sequence	KT264827.1 Gokushovirus WZ-2015a isolate 79Mky01, complete genome
0.006343	43	43	2	95.5	0.0004592	1701404	species	Gokushovirinae GAIR4
0.000295	2	0	10	1	0.0005764	40274	genus	Chlamydiamicrovirus
0.000295	2	2	10	1	0.002046	2003327	species	Chlamydia virus Chp1
0.004278	29	0	24	2.62	8.381e-05	926696	no rank	environmental samples
0.003835	26	0	14	3.79	6.112e-05	1478972	species	Gokushovirinae environmental samples
0.002655	18	18	1	19	0.0002166	1003913404	sequence	MH029520.1 Gokushovirinae environmental samples clone NHS-Seq287, complete sequence
0.00059	4	4	5	4	0.007862	1003913387	sequence	KF689531.1 Uncultured Gokushovirinae clone BBHD08n1 major capsid protein gene, partial cds
0.000295	2	2	2	2	0.003697	1003913132	sequence	KF689276.1 Uncultured Gokushovirinae clone WSFWA12n1 major capsid protein gene, partial cds
0.000295	2	2	2	2	0.0004266	1003913403	sequence	MH029519.1 Gokushovirinae environmental samples clone NHS-Seq241, complete sequence
0.0004425	3	0	10	1	0.0003573	926697	species	uncultured Microviridae
0.000295	2	2	7	1	0.1522	1003745714	sequence	KR092821.1 Uncultured Microviridae clone MicroVP1_LB_Jun_c12 major capsid protein (VP1) gene, partial cds
0.0001475	1	1	2	1	0.01802	1003745792	sequence	KR092899.1 Uncultured Microviridae clone MicroVP1_LAB_c79 major capsid protein (VP1) gene, partial cds
0.04396	298	0	1679	36.4	2.599e-05	2169561	order	Ortervirales
0.04396	298	0	1679	36.4	2.681e-05	11632	family	Retroviridae
0.04396	298	0	1679	36.4	2.716e-05	327045	subfamily	Orthoretrovirinae
0.04396	298	0	1679	36.4	2.805e-05	11646	genus	Lentivirus
0.04381	297	294	1676	36.4	0.005904	11665	species	Equine infectious anemia virus
0.0001475	1	1	21	1	0.01828	1002308536	sequence	AB008197.1 Equine infectious anemia virus genes for gag, pol and envelope proteins, complete cds, strain V26
0.0001475	1	1	2	1	0.003356	1002309518	sequence	GU385360.1 Equine infectious anemia virus isolate FDDV-10 tat (s1) and gag protein (gag) genes, complete cds; pol polyprotein (pol) gene, partial cds; and S2 (s2), truncated envelope polyprotein (env), and Rev (s3) genes, complete cds
0.0001475	1	1	1	1	0.0001339	1002311163	sequence	MH580896.1 Equine infectious anemia virus isolate Newmarket, complete genome
0.0001475	1	0	5	1	5.141e-06	11660	species	Caprine arthritis encephalitis virus
0.0001475	1	0	2	1	2.459e-06	254355	no rank	Small ruminant lentivirus
0.0001475	1	1	1	1	0.002404	1003527855	sequence	HQ158125.1 Small ruminant lentivirus isolate c69 gag protein-like (gag) gene, partial sequence
0.02744	186	0	1359	5.7	5.146e-05	2204151	no rank	unclassified DNA viruses
0.02714	184	0	1341	5.76	0.0007351	35342	no rank	unclassified ssDNA viruses
0.0205	139	0	7	133	0.003214	1592126	species	Odonata-associated circular virus-6
0.0205	139	139	7	133	0.003214	1003941661	sequence	KM598389.1 Odonata-associated circular virus-6 isolate OdasCV-6-US-1642LM1-12, complete genome
0.005163	35	0	1133	5.75	0.6056	2563852	species	Apis mellifera virus-5
0.005163	35	35	1133	5.75	0.6056	1004191608	sequence	MH973774.2 Apis mellifera virus-5 isolate BNH861, complete genome
0.000885	6	0	7	2.43	5.723e-06	2202562	no rank	CRESS viruses
0.000885	6	0	7	2.43	5.723e-06	2202563	species	CRESS virus sp.
0.000885	6	6	7	2.43	0.002454	1004182895	sequence	MH617272.1 CRESS virus sp. isolate ctbj122, complete genome
0.00059	4	1	194	1.31	0.002887	1862826	species	unidentified circular ssDNA virus
0.000295	2	2	24	1.38	0.04724	1004032349	sequence	KU043409.1 Unidentified circular ssDNA virus isolate cg_6327, complete genome
0.0001475	1	1	54	1	0.04504	1004032347	sequence	KU043405.1 Unidentified circular ssDNA virus isolate cg_1242 Cap and Rep protein genes, complete cds
0.000295	2	0	18	1.39	7.924e-07	51368	no rank	unclassified dsDNA viruses
0.000295	2	0	17	1.41	1.333e-06	2060084	genus	Pandoravirus
0.0001475	1	0	4	1.25	2.226e-06	2107707	species	Pandoravirus macleodensis
0.0001475	1	0	4	1.25	2.226e-06	1000049357	assembly	GCF_003233935.1 Pandoravirus macleodensis
0.0001475	1	1	4	1.25	2.226e-06	1000049358	sequence	NC_037665.1 Pandoravirus macleodensis, complete genome_x0001_MG011691.1 Pandoravirus macleodensis, complete genome
0.0001475	1	1	2	1	1.05e-06	1605721	species	Pandoravirus inopinatum
0.02154	146	0	7376	2.72	3.235e-05	2559587	no rank	Riboviria
0.01372	93	0	5199	2.95	9.346e-05	2497569	phylum	Negarnaviricota
0.01357	92	0	5189	2.96	0.0001371	2497571	subphylum	Polyploviricotina
0.01357	92	0	5188	2.96	0.0002928	2497576	class	Ellioviricetes
0.01357	92	0	5188	2.96	0.0002928	1980410	order	Bunyavirales
0.01328	90	0	5011	2.98	0.001773	1980418	family	Phenuiviridae
0.01328	90	0	5008	2.98	0.09486	1980421	genus	Phasivirus
0.01328	90	20	5008	2.98	0.1584	1980610	species	Phasi Charoen-like phasivirus
0.005605	38	0	342	4.49	0.07565	1000041993	assembly	GCF_002814835.1 Phasi Charoen-like phasivirus
0.003245	22	22	97	11.1	0.1518	1000041996	sequence	NC_038263.1 Phasi Charoen-like virus isolate Rio segment S Nucleocapsid gene, complete cds_x0001_KR003785.1 Phasi Charoen-like virus isolate Rio segment S Nucleocapsid gene, complete cds
0.001328	9	9	85	2.8	0.04474	1000041995	sequence	NC_038261.1 Phasi Charoen-like virus isolate Rio segment M glycoprotein gene, complete cds_x0001_KR003784.1 Phasi Charoen-like virus isolate Rio segment M glycoprotein gene, complete cds
0.001033	7	7	160	1.39	0.08073	1000041994	sequence	NC_038262.1 Phasi Charoen-like virus isolate Rio segment L RNA-dependent RNA polymerase gene, complete cds_x0001_KR003786.1 Phasi Charoen-like virus isolate Rio segment L RNA-dependent RNA polymerase gene, complete cds
0.002655	18	18	102	3.78	0.04904	1004116217	sequence	KM001086.1 Phasi Charoen-like virus glycoprotein precursor, gene, complete cds
0.00118	8	8	78	3.1	0.04326	1004116223	sequence	MF614133.1 Phasi Charoen-like virus strain Zhanjiang01 segment M, complete sequence
0.0004425	3	3	82	1.22	0.02437	1004116222	sequence	MF614132.1 Phasi Charoen-like virus strain Zhanjiang01 segment L, complete sequence
0.000295	2	2	71	1.06	0.02077	1004116216	sequence	KM001085.1 Phasi Charoen-like virus RNA-dependent RNA polymerase gene, complete cds
0.0001475	1	1	8	1	0.06061	1004116230	sequence	MH237599.1 Phasi Charoen-like phasivirus strain 2b segment L, complete sequence
0.0001475	1	0	6	1.83	3.32e-06	1980415	family	Nairoviridae
0.0001475	1	0	6	1.83	3.393e-06	1980517	genus	Orthonairovirus
0.0001475	1	0	6	1.83	1.512e-05	1340802	no rank	unclassified Nairovirus
0.0001475	1	0	6	1.83	0.0003235	1815512	species	Saphire II virus
0.0001475	1	1	6	1.83	0.001262	1004018862	sequence	KU925486.1 Saphire II virus strain RML 52323-14 segment M, complete sequence
0.0001475	1	0	2	1	4.748e-07	11617	family	Arenaviridae
0.0001475	1	0	2	1	3.725e-06	1653395	genus	Reptarenavirus
0.0001475	1	0	2	1	4.335e-06	1654822	no rank	unclassified Reptarenavirus
0.0001475	1	0	2	1	8.516e-05	1653398	species	Alethinophid 2 reptarenavirus
0.0001475	1	0	2	1	8.516e-05	1382279	no rank	University of Helsinki virus
0.0001475	1	1	2	1	0.002336	1003876176	sequence	KX527590.1 University of Helsinki virus clone UHV-4_L_T200 Z-protein and RNA-dependent RNA polymerase genes, complete cds
0.0001475	1	0	10	1.1	5.628e-07	2497570	subphylum	Haploviricotina
0.0001475	1	0	10	1.1	5.708e-07	2497574	class	Monjiviricetes
0.0001475	1	0	10	1.1	5.723e-07	11157	order	Mononegavirales
0.0001475	1	0	9	1.11	6.916e-05	1513294	family	Nyamiviridae
0.0001475	1	0	9	1.11	0.0002565	1513295	genus	Nyavirus
0.0001475	1	1	9	1.11	0.0007783	644610	species	Nyamanini nyavirus
0.004573	31	0	1392	2.14	0.0001093	2585030	no rank	unclassified Riboviria
0.004573	31	0	1392	2.14	0.3942	2507131	species	Renna virus
0.004278	29	29	1260	2.2	0.5185	1004189763	sequence	MK285337.1 Renna virus clone RENV_S1_Mex_2016, complete genome
0.000295	2	2	132	1.66	0.1199	1004189764	sequence	MK285338.1 Renna virus clone RENV_S2_Mex_2017, partial genome
0.001328	9	0	220	4.15	1.192e-05	10880	family	Reoviridae
0.001328	9	0	180	3.8	0.0002926	36446	no rank	unclassified Reoviridae
0.001328	9	0	180	3.8	0.01437	2109376	species	High Island virus
0.001328	9	9	180	3.8	0.0428	1004179312	sequence	MF094128.1 High Island virus S1 gene, partial cds
0.001033	7	0	59	1.46	1.81e-06	11050	family	Flaviviridae
0.001033	7	0	57	1.47	2.731e-06	11102	genus	Hepacivirus
0.001033	7	1	57	1.47	2.849e-06	11103	species	Hepacivirus C
0.0001475	1	0	7	1	3.013e-06	41856	no rank	Hepatitis C virus genotype 1
0.0001475	1	0	3	1	3.036e-06	31646	no rank	Hepatitis C virus subtype 1a
0.0001475	1	1	1	1	0.001119	1003279000	sequence	EU256060.1 Hepatitis C virus subtype 1a isolate HCV-1a/US/BID-V360/2006, complete genome
0.0001475	1	1	2	1	0.001255	1002090338	sequence	KY620514.1 Hepatitis C virus isolate sP199191 polyprotein gene, complete cds
0.0001475	1	1	2	1	0.04348	1002068191	sequence	KP666473.1 Hepatitis C virus clone 10021_12_pUC_15c1 polyprotein gene, partial cds
0.0001475	1	1	2	1	0.007937	1002027608	sequence	FJ515064.1 Hepatitis C virus isolate D103 polyprotein gene, partial cds
0.0001475	1	1	1	1	0.02703	1002068261	sequence	KP666543.1 Hepatitis C virus clone KNPH3730_pUC_EF10c15A polyprotein gene, partial cds
0.0001475	1	1	1	1	0.02222	1001981407	sequence	AF009072.1 Hepatitis C virus genomic RNA, 3' nonstranslated region, partial sequence. clone #74
0.0004425	3	0	495	1.45	2.984e-05	76804	order	Nidovirales
0.0004425	3	0	467	1.42	0.001345	2499400	suborder	Mesnidovirineae
0.0004425	3	0	467	1.42	0.001427	1312872	family	Mesoniviridae
0.0004425	3	0	354	1.37	0.001372	2501963	subfamily	Hexponivirinae
0.0004425	3	0	354	1.37	0.001372	1312873	genus	Alphamesonivirus
0.0004425	3	0	329	1.32	0.003221	2509501	subgenus	Namcalivirus
0.0004425	3	0	329	1.32	0.003221	1312874	species	Alphamesonivirus 1
0.000295	2	0	12	2	0.001046	1332246	no rank	Houston virus
0.000295	2	2	12	2	0.005655	1003865468	sequence	MH719099.1 Houston virus isolate HOUV-M742, complete genome
0.0001475	1	0	3	1	5.976e-05	325676	no rank	Nam Dinh virus
0.0001475	1	1	3	1	0.001219	1003546441	sequence	KF522691.1 Nam Dinh virus isolate SZ11706Z, complete genome
0.0001475	1	0	3	1	8.664e-08	464095	order	Picornavirales
0.0001475	1	0	3	1	1.122e-07	12058	family	Picornaviridae
0.0001475	1	0	3	1	5.116e-06	12103	genus	Cardiovirus
0.0001475	1	0	3	1	2.94e-05	1821749	species	Cardiovirus A
0.0001475	1	1	3	1	2.94e-05	12104	no rank	Encephalomyocarditis virus
0.0001475	1	0	1	1	3.345e-07	291484	family	Hepeviridae
0.0001475	1	0	1	1	5.467e-06	1009842	no rank	unclassified Hepeviridae
0.0001475	1	0	1	1	1.726e-05	2055261	species	Hepevirus sp.
0.0001475	1	1	1	1	0.0001468	1004169750	sequence	KY432905.1 Hepevirus sp. isolate RtCl-HEV/GZ2016 non-structural polyprotein and capsid protein genes, complete cds
0.0001475	1	0	1	1	1.36e-07	675063	order	Tymovirales
0.0001475	1	0	1	1	1.981e-07	675068	family	Betaflexiviridae
0.0001475	1	0	1	1	3.152e-07	1914297	subfamily	Quinvirinae
0.0001475	1	0	1	1	7.799e-07	129725	genus	Foveavirus
0.0001475	1	0	1	1	2.454e-06	196400	species	Grapevine rupestris stem pitting-associated virus
0.0001475	1	1	1	1	0.008475	1003498963	sequence	LT906650.1 Grapevine rupestris stem pitting-associated virus partial Cp gene for Coat protein, isolate AV98
0.0146	99	0	639	1.5	2.539e-05	548681	order	Herpesvirales
0.0146	99	0	639	1.5	2.898e-05	10292	family	Herpesviridae
0.01387	94	0	628	1.5	8.255e-05	10293	subfamily	Alphaherpesvirinae
0.01313	89	0	608	1.51	0.0002064	10294	genus	Simplexvirus
0.01195	81	14	576	1.54	0.0007897	10298	species	Human alphaherpesvirus 1
0.001033	7	7	32	2.41	0.02768	1001774353	sequence	KR011307.1 Human herpesvirus 1 strain 82S, partial genome
0.0007375	5	5	11	5.45	0.005805	1001774356	sequence	KR011310.1 Human herpesvirus 1 strain 83M, partial genome
0.0007375	5	5	34	1.35	0.02076	1001774354	sequence	KR011308.1 Human herpesvirus 1 strain 26S, partial genome
0.00059	4	4	44	1.7	0.02927	1001774383	sequence	KR011298.1 Human herpesvirus 1 strain 12-12-2, partial genome
0.00059	4	4	14	1.64	0.007688	1001774380	sequence	KR011295.1 Human herpesvirus 1 strain 5-5-2, partial genome
0.00059	4	4	15	1.2	0.01208	1001774368	sequence	KR011283.1 Human herpesvirus 1 strain CJ994, partial genome
0.0004425	3	3	22	1.41	0.01592	1001774378	sequence	KR011293.1 Human herpesvirus 1 strain 19Lsyn, partial genome
0.0004425	3	3	15	1.87	0.004582	1001775007	sequence	MH319852.1 Human alphaherpesvirus 1 strain NIV1613762, complete genome
0.0004425	3	3	21	1.24	0.01112	1001774069	sequence	JN420342.2 Human herpesvirus 1 strain OD4, partial genome
0.0004425	3	3	22	1.14	0.00898	1001774371	sequence	KR011286.1 Human herpesvirus 1 strain 12-12-67, partial genome
0.0004425	3	3	22	1.09	0.006851	1001774883	sequence	MG646679.1 Human alphaherpesvirus 1 isolate NIV 1722974, partial genome
0.0004425	3	3	17	1.29	0.007572	1001774365	sequence	KR011280.1 Human herpesvirus 1 strain 8S, partial genome
0.0004425	3	3	9	1.33	0.004319	1001774382	sequence	KR011297.1 Human herpesvirus 1 strain 27S, partial genome
0.000295	2	2	22	1.27	0.01231	1001774379	sequence	KR011294.1 Human herpesvirus 1 strain 11M, partial genome
0.000295	2	2	16	1	0.01407	1001774369	sequence	KR011284.1 Human herpesvirus 1 strain 10-6-3, partial genome
0.000295	2	2	12	1	0.01344	1001774363	sequence	KR011278.1 Human herpesvirus 1 strain 4M, partial genome
0.000295	2	2	9	1.22	0.004288	1001774367	sequence	KR011282.1 Human herpesvirus 1 strain 3M, partial genome
0.0001475	1	1	29	1.07	0.01244	1001774360	sequence	KR011275.1 Human herpesvirus 1 strain 34L, partial genome
0.0001475	1	1	7	1.71	0.006256	1001774366	sequence	KR011281.1 Human herpesvirus 1 strain 66S, partial genome
0.0001475	1	1	7	1	0.003898	1001774390	sequence	KR052507.1 Human herpesvirus 1 strain 78S partial genome
0.0001475	1	1	5	1	0.005371	1001774376	sequence	KR011291.1 Human herpesvirus 1 strain 10-14-1, partial genome
0.0001475	1	1	3	1	0.001242	1001774066	sequence	JN420339.1 Human herpesvirus 1 strain CJ360, partial genome
0.0001475	1	1	3	1	0.002143	1001774359	sequence	KR011274.1 Human herpesvirus 1 strain 10-2-3, partial genome
0.0001475	1	1	3	1	0.00239	1001774358	sequence	KR011312.1 Human herpesvirus 1 strain 65M, partial genome
0.0001475	1	1	2	1	0.001167	1001774391	sequence	KR052508.1 Human herpesvirus 1 strain 81L partial genome
0.0001475	1	1	2	1	0.001688	1001774381	sequence	KR011296.1 Human herpesvirus 1 strain 10-6-1, partial genome
0.00059	4	0	11	1	2.391e-05	10310	species	Human alphaherpesvirus 2
0.0001475	1	1	2	1	0.01942	1001777290	sequence	MH790557.1 Human alphaherpesvirus 2 strain 2011-28591, partial genome
0.0001475	1	1	2	1	0.005495	1001776922	sequence	KP334097.1 Human herpesvirus 2 strain CtSF, partial genome
0.0001475	1	1	1	1	0.003279	1001777385	sequence	MH790654.1 Human alphaherpesvirus 2 strain 2002-8734, partial genome
0.0001475	1	1	1	1	0.0007564	1001777251	sequence	MF621258.1 Human alphaherpesvirus 2 strain 2009-4463, partial genome
0.000295	2	1	7	1	1.427e-05	10325	species	Macacine alphaherpesvirus 1
0.0001475	1	1	1	1	0.00155	1001777847	sequence	KY628984.1 Macacine alphaherpesvirus 1 isolate E2490, complete genome
0.0001475	1	0	5	1	4.846e-05	2003507	species	Panine alphaherpesvirus 3
0.0001475	1	1	5	1	4.846e-05	332937	no rank	Chimpanzee herpesvirus strain 105640
0.0001475	1	1	2	1	2.164e-05	10317	species	Cercopithecine alphaherpesvirus 2
0.00059	4	0	18	1.22	7.379e-06	10319	genus	Varicellovirus
0.000295	2	1	5	1	1.385e-05	10345	species	Suid alphaherpesvirus 1
0.0001475	1	1	1	1	9.087e-05	1001780224	sequence	LC342744.1 Suid alphaherpesvirus 1 RC1 DNA, complete genome
0.0001475	1	0	10	1.4	0.000165	202910	species	Bubaline alphaherpesvirus 1
0.0001475	1	0	10	1.4	0.0001712	1000050802	assembly	GCF_002814715.1 Bubaline alphaherpesvirus 1 strain=b6
0.0001475	1	1	10	1.4	0.0001712	1000050803	sequence	NC_043054.1 Bubaline alphaherpesvirus 1 strain b6, complete genome_x0001_KU936049.1 Bubaline alphaherpesvirus 1 strain b6, complete genome
0.0001475	1	0	2	1	1.465e-05	10334	species	Felid alphaherpesvirus 1
0.0001475	1	1	2	1	0.006944	1001778709	sequence	MH070345.1 Felid alphaherpesvirus 1 strain WASH_03, complete genome
0.0001475	1	0	2	1	1.905e-06	180252	genus	Mardivirus
0.0001475	1	1	2	1	1.807e-05	35250	species	Gallid alphaherpesvirus 3
0.0004425	3	0	9	1.22	1.507e-06	10374	subfamily	Gammaherpesvirinae
0.0004425	3	0	3	1.33	3.913e-06	548687	genus	Macavirus
0.0004425	3	0	3	1.33	2.147e-05	35252	species	Alcelaphine gammaherpesvirus 1
0.0004425	3	3	3	1.33	0.007853	1003322873	sequence	KX905134.1 Alcelaphine herpesvirus 1 strain C500, complete genome
0.000295	2	0	1	3	1.201e-07	10357	subfamily	Betaherpesvirinae
0.000295	2	0	1	3	3.415e-06	33706	species	Caviid betaherpesvirus 2
0.000295	2	0	1	3	1.633e-05	1415526	no rank	Caviid herpesvirus 2 str. CIDMTR
0.000295	2	2	1	3	1.633e-05	1003886552	sequence	HG531783.1 Caviid herpesvirus 2 str. CIDMTR complete genome
0.006933	47	0	868	3.42	0.001341	1910928	family	Genomoviridae
0.005015	34	0	241	6.98	0.0005962	1941235	no rank	unclassified Genomoviridae
0.003835	26	0	187	8.37	0.08554	2563838	species	Apis mellifera genomovirus 2
0.003835	26	26	187	8.37	0.08554	1004191589	sequence	MH973741.1 Apis mellifera genomovirus 2 isolate BNH_406, complete genome
0.00059	4	4	40	2	0.008743	2584380	species	Plant associated genomovirus 1
0.0004425	3	0	3	4.33	2.659e-05	2202565	species	Genomoviridae sp.
0.0004425	3	3	2	6	0.0009425	1004183312	sequence	MK032728.1 Genomoviridae sp. isolate ctbd78, complete genome
0.0001475	1	0	6	2	0.002927	2582936	species	Capybara genomovirus 1
0.0001475	1	1	6	2	0.002927	1004193841	sequence	MK483072.1 Capybara genomovirus 1 isolate cap1_SP_603, complete genome
0.00118	8	0	507	2.21	0.03971	1985366	genus	Gemygorvirus
0.00118	8	0	485	2.27	0.2138	1985427	species	Pteropus associated gemygorvirus 1
0.00118	8	8	485	2.27	0.2138	1795988	no rank	Pacific flying fox faeces associated gemycircularvirus-1
0.0004425	3	0	55	1.4	0.0003633	1542744	genus	Gemycircularvirus
0.000295	2	0	35	1.63	0.01731	1985404	species	Pteropus associated gemycircularvirus 10
0.000295	2	0	35	1.63	0.01731	1000051956	assembly	GCF_002825945.1 Pteropus associated gemycircularvirus 10
0.000295	2	2	35	1.63	0.01731	1000051957	sequence	NC_038493.1 Pteropus associated gemycircularvirus 10 isolate Tbat_H_103958, complete genome_x0001_KT732794.1 Pteropus associated gemycircularvirus 10 isolate Tbat_H_103958, complete genome
0.0001475	1	0	20	1	0.0003245	1910929	no rank	unclassified Gemycircularvirus
0.0001475	1	0	20	1	0.01014	2171384	species	Murine feces-associated gemycircularvirus 1
0.0001475	1	1	20	1	0.01014	1004182279	sequence	MF416387.1 Murine feces-associated gemycircularvirus 1 isolate MFAGCV1/NYC/Queens/poolP7, partial genome
0.000295	2	0	19	2.37	0.0004287	1941236	genus	Gemykibivirus
0.000295	2	0	8	3	0.002057	2004960	species	Human associated gemykibivirus 3
0.000295	2	0	8	3	0.00432	1673681	no rank	Gemycircularvirus C1c
0.000295	2	0	8	3	0.00432	1000051304	assembly	GCF_002826005.1 Gemycircularvirus C1c
0.000295	2	2	8	3	0.00432	1000051305	sequence	NC_038496.1 Gemycircularvirus C1c capsid protein (Cap) gene, complete cds_x0001_KP987887.1 Gemycircularvirus C1c capsid protein (Cap) gene, complete cds
0.006195	42	0	51	5.65	3.334e-06	186616	no rank	environmental samples
0.006195	42	1	50	5.72	1.159e-05	340016	species	uncultured virus
0.003393	23	23	18	11.4	0.008156	1003568661	sequence	KX259447.1 Uncultured virus isolate Wastewater_Circular_Virus_FL54 hypothetical capsid protein and putative rep protein genes, complete cds
0.00177	12	12	2	12	0.0004257	1003568675	sequence	KX259461.1 Uncultured virus isolate Wastewater_Microviridae_FL7 putative capsid VP1 and putative replication protein VP4 genes, complete cds
0.0004425	3	3	10	3	0.00455	1003570265	sequence	KY487857.1 Uncultured virus clone CG188, complete genome
0.000295	2	2	5	1	0.001195	1003568678	sequence	KX259464.1 Uncultured virus isolate Wastewater_Microviridae_FL10 putative capsid VP1 and putative replication protein VP4 genes, complete cds
0.0001475	1	1	3	1	0.000918	1003568611	sequence	KX259397.1 Uncultured virus isolate Wastewater_Circular_Virus_FL4 putative capsid and putative rep protein genes, complete cds
0.005605	38	0	2202	1.24	0.0009675	687329	family	Anelloviridae
0.005458	37	2	1824	1.28	0.001229	363628	no rank	unclassified Anelloviridae
0.00354	24	0	659	1.36	0.002068	2055263	species	Anelloviridae sp.
0.001033	7	7	105	2.37	0.05344	1004169872	sequence	MH649158.1 Anelloviridae sp. isolate ctbf005, complete genome
0.00059	4	4	203	1	0.1327	1004169797	sequence	MH648916.1 Anelloviridae sp. isolate ctbg020, complete genome
0.00059	4	4	16	1.81	0.01421	1004169858	sequence	MH649113.1 Anelloviridae sp. isolate ctch068, complete genome
0.000295	2	2	79	1	0.06407	1004169787	sequence	MH648893.1 Anelloviridae sp. isolate ctdh007, complete genome
0.000295	2	2	49	1.59	0.01998	1004169847	sequence	MH649077.1 Anelloviridae sp. isolate ctbh034, complete genome
0.0001475	1	1	49	1	0.06499	1004169867	sequence	MH649143.1 Anelloviridae sp. isolate ctbe074, complete genome
0.0001475	1	1	23	1	0.01462	1004169820	sequence	MH648997.1 Anelloviridae sp. isolate ctce026, complete genome
0.0001475	1	1	18	1	0.006071	1004169893	sequence	MH649223.1 Anelloviridae sp. isolate ctci016, complete genome
0.0001475	1	1	14	1	0.004793	1004169878	sequence	MH649178.1 Anelloviridae sp. isolate ctfc006, complete genome
0.0001475	1	1	11	1.18	0.008423	1004169875	sequence	MH649169.1 Anelloviridae sp. isolate ctib021, complete genome
0.001328	9	5	161	1.3	0.0002317	68887	species	Torque teno virus
0.0001475	1	1	20	1.55	0.02743	1003412703	sequence	HM449768.1 Torque teno virus isolate SH-HT10 genomic sequence
0.0001475	1	1	28	1	0.0144	1003412590	sequence	EU889253.1 Torque teno virus isolate ViPi08 nonfunctional ORF1 gene, complete sequence
0.0001475	1	1	4	1	0.129	1003410562	sequence	AF216436.1 TT virus isolate TTV-SC081 non-coding region
0.0001475	1	1	3	1	0.001081	1003413055	sequence	KT163911.1 Torque teno virus isolate P17 ORF1 gene, complete cds
0.000295	2	1	114	1	0.00384	136966	species	SEN virus
0.0001475	1	1	19	1	0.01095	1003457358	sequence	AY206683.1 SEN virus strain SENV-H Orf2 gene, complete cds
0.0001475	1	0	38	1	0.0002287	687331	genus	Alphatorquevirus
0.0001475	1	0	33	1	0.01836	687357	species	Torque teno virus 18
0.0001475	1	0	33	1	0.01836	1000043357	assembly	GCF_002986195.1 Torque teno virus 18
0.0001475	1	1	33	1	0.01836	1000043358	sequence	NC_043414.1 Sequence 75 from Patent WO0028039
0.00354	24	0	1182	1.24	1.906e-05	12429	no rank	unclassified viruses
0.001328	9	0	33	6.91	2.627e-05	2202954	species	Circular genetic element sp.
0.001328	9	9	33	6.91	0.02031	1004184815	sequence	MH618205.1 Circular genetic element sp. isolate ctcc220, complete sequence
0.00118	8	1	83	1.31	1.548e-06	2573095	no rank	environmental samples
0.000295	2	0	6	1.33	0.0002527	2574363	species	Marine virus AFVG_250N00712
0.000295	2	2	6	1.33	0.0002527	1004193088	sequence	MK853693.1 Marine virus AFVG_250N00712 sequence
0.0001475	1	0	3	1	0.0004352	2574461	species	Marine virus AFVG_250N00948
0.0001475	1	1	3	1	0.0004352	1004193186	sequence	MK853928.1 Marine virus AFVG_250N00948 sequence
0.0001475	1	0	3	1	0.0002722	2573499	species	Marine virus AFVG_250C00389
0.0001475	1	1	3	1	0.0002722	1004192224	sequence	MK853374.1 Marine virus AFVG_250C00389 sequence
0.0001475	1	0	2	1	0.0006549	2573923	species	Marine virus AFVG_250C01225
0.0001475	1	1	2	1	0.0006549	1004192648	sequence	MK854201.1 Marine virus AFVG_250C01225 sequence
0.0001475	1	0	1	2	0.0001921	2573832	species	Marine virus AFVG_250C01022
0.0001475	1	1	1	2	0.0001921	1004192557	sequence	MK854002.1 Marine virus AFVG_250C01022 sequence
0.0001475	1	0	1	1	1.888e-05	2573526	species	Marine virus AFVG_250C00430
0.0001475	1	1	1	1	1.888e-05	1004192251	sequence	MK853415.1 Marine virus AFVG_250C00430 sequence
0.001033	7	0	1066	1.06	0.2458	1670677	species	Humaita-Tubiacanga virus
0.0007375	5	5	548	1.11	0.1987	1003970062	sequence	KR003801.1 Humaita-Tubiacanga virus isolate Rio segment RNA-dependent RNA polymerase replicase gene, complete cds
0.000295	2	2	518	1	0.3281	1003970063	sequence	KR003802.1 Humaita-Tubiacanga virus isolate Rio segment capsid Capsid gene, complete cds
0.000885	6	0	952	1.09	0.0003363	10780	family	Parvoviridae
0.000885	6	1	952	1.09	0.002512	40120	subfamily	Densovirinae
0.0004425	3	0	161	1	0.006039	136466	genus	Brevidensovirus
0.000295	2	0	49	1	0.004471	351053	no rank	unclassified Brevidensovirus
0.000295	2	2	38	1	0.01992	284221	species	Aedes aegypti Thai densovirus
0.0001475	1	0	93	1	0.01842	1513193	species	Dipteran brevidensovirus 1
0.0001475	1	0	93	1	0.05681	186156	no rank	Aedes aegypti densovirus
0.0001475	1	1	93	1	0.4819	1003490324	sequence	AY160976.1 Aedes aegypti densovirus coat protein VP1 gene, partial cds
0.000295	2	0	116	1	0.001408	185880	no rank	unclassified Densovirinae
0.000295	2	1	63	1	0.009904	2304518	species	Culex densovirus
0.0001475	1	1	31	1	0.8158	1004186590	sequence	MH188046.1 Culex densovirus strain CDenV/Los Angeles, partial genome
0.0007375	5	0	22	1.73	1.062e-07	28883	order	Caudovirales
0.0004425	3	0	7	2.86	6.309e-07	2560065	family	Herelleviridae
0.0004425	3	0	5	3.6	4.893e-06	2572872	no rank	unclassified Herelleviridae
0.0004425	3	0	5	3.6	9.143e-05	2079433	species	Lactobacillus phage Semele
0.0004425	3	3	5	3.6	9.143e-05	1004178477	sequence	MG765279.2 Lactobacillus phage Semele, complete genome
0.000295	2	0	11	1.09	1.332e-07	10662	family	Myoviridae
0.000295	2	0	2	1.5	3.964e-06	1198980	genus	Pbunavirus
0.000295	2	0	2	1.5	0.0001131	2006179	species	Pseudomonas virus PB1
0.000295	2	0	2	1.5	0.016	1737464	no rank	Pbunalikevirus phiFenriz
0.000295	2	2	2	1.5	0.016	1003989543	sequence	KT254133.1 Pbunalikevirus phiFenriz, complete genome
0.000295	2	0	7	1.43	5.809e-07	10240	family	Poxviridae
0.0001475	1	0	5	1.2	5.2e-07	10241	subfamily	Chordopoxvirinae
0.0001475	1	0	5	1.2	2.049e-06	10242	genus	Orthopoxvirus
0.0001475	1	0	5	1.2	1.026e-05	10243	species	Cowpox virus
0.0001475	1	1	1	1	7.736e-05	1001769197	sequence	HQ407377.1 Cowpox virus strain Austria 1999, complete genome
0.0001475	1	0	2	2	0.007407	1034801	no rank	environmental samples
0.0001475	1	0	2	2	0.007407	1034803	species	uncultured Poxvirus
0.0001475	1	1	2	2	0.025	1003764676	sequence	HQ335081.1 Uncultured Poxvirus isolate SDRB AI genomic sequence
0.0001475	1	0	4	1	6.506e-06	1993640	family	Tolecusatellitidae
0.0001475	1	0	4	1	6.577e-06	190729	genus	Betasatellite
0.0001475	1	0	4	1	0.0001194	220812	species	Tomato leaf curl betasatellite
0.0001475	1	1	4	1	0.009524	1003517721	sequence	KR612273.1 Tomato leaf curl betasatellite isolate RKB, complete sequence
0.0001475	1	0	3	1.33	1.038e-06	10404	family	Hepadnaviridae
0.0001475	1	0	3	1.33	1.086e-06	10405	genus	Orthohepadnavirus
0.0001475	1	0	3	1.33	1.111e-06	10407	species	Hepatitis B virus
0.0001475	1	1	3	1.33	0.009404	1001802650	sequence	EF688404.1 Hepatitis B virus isolate ZA_A10 truncated polymerase (P) gene, partial cds
0.0001475	1	0	2	1	3.455e-07	944644	family	Marseilleviridae
0.0001475	1	0	2	1	7.208e-07	1513461	no rank	unclassified Marseilleviridae
0.0001475	1	0	2	1	5.166e-06	2506604	species	Marseillevirus LCMAC103
0.0001475	1	1	2	1	3.038e-05	1004189648	sequence	MK500336.1 Marseillevirus LCMAC103 genomic sequence
1.757	11911	180	76000	2.07	2.386e-06	131567	no rank	cellular organisms
0.9638	6534	465	42773	1.59	4.184e-06	2759	superkingdom	Eukaryota
0.5495	3725	139	20200	1.65	2.538e-06	33154	no rank	Opisthokonta
0.3369	2284	0	12417	1.2	4.959e-06	33208	kingdom	Metazoa
0.3369	2284	0	12417	1.2	4.959e-06	6072	no rank	Eumetazoa
0.3369	2284	0	12417	1.2	4.959e-06	33213	no rank	Bilateria
0.3369	2284	0	12417	1.2	4.959e-06	33511	no rank	Deuterostomia
0.3369	2284	0	12417	1.2	4.959e-06	7711	phylum	Chordata
0.3369	2284	0	12417	1.2	4.959e-06	89593	subphylum	Craniata
0.3369	2284	0	12417	1.2	4.959e-06	7742	no rank	Vertebrata
0.3369	2284	0	12417	1.2	4.959e-06	7776	no rank	Gnathostomata
0.3369	2284	0	12417	1.2	4.959e-06	117570	no rank	Teleostomi
0.3369	2284	0	12417	1.2	4.959e-06	117571	no rank	Euteleostomi
0.3369	2284	0	12417	1.2	4.959e-06	8287	superclass	Sarcopterygii
0.3369	2284	0	12417	1.2	4.959e-06	1338369	no rank	Dipnotetrapodomorpha
0.3369	2284	0	12417	1.2	4.959e-06	32523	no rank	Tetrapoda
0.3369	2284	0	12417	1.2	4.959e-06	32524	no rank	Amniota
0.3369	2284	0	12417	1.2	4.959e-06	40674	class	Mammalia
0.3369	2284	0	12417	1.2	4.959e-06	32525	no rank	Theria
0.3369	2284	0	12417	1.2	4.959e-06	9347	no rank	Eutheria
0.3369	2284	0	12417	1.2	4.959e-06	1437010	no rank	Boreoeutheria
0.3369	2284	0	12417	1.2	4.959e-06	314146	superorder	Euarchontoglires
0.3369	2284	0	12417	1.2	4.959e-06	9443	order	Primates
0.3369	2284	0	12417	1.2	4.959e-06	376913	suborder	Haplorrhini
0.3369	2284	0	12417	1.2	4.959e-06	314293	infraorder	Simiiformes
0.3369	2284	0	12417	1.2	4.959e-06	9526	parvorder	Catarrhini
0.3369	2284	0	12417	1.2	4.959e-06	314295	superfamily	Hominoidea
0.3369	2284	0	12417	1.2	4.959e-06	9604	family	Hominidae
0.3369	2284	0	12417	1.2	4.959e-06	207598	subfamily	Homininae
0.3369	2284	0	12417	1.2	4.959e-06	9605	genus	Homo
0.3369	2284	0	12417	1.2	4.959e-06	9606	species	Homo sapiens
0.3369	2284	2284	12417	1.2	4.959e-06	1001768901	assembly	GCF_000001405.39 Homo sapiens
0.1903	1290	1	6463	2.59	1.194e-06	4751	kingdom	Fungi
0.1834	1243	11	6227	2.61	1.194e-06	451864	subkingdom	Dikarya
0.1226	831	0	5489	1.28	1.308e-06	4890	phylum	Ascomycota
0.1221	828	21	5451	1.28	1.32e-06	716545	no rank	saccharomyceta
0.08467	574	1	3191	1.3	9.667e-07	147538	subphylum	Pezizomycotina
0.08378	568	10	3168	1.3	9.688e-07	716546	no rank	leotiomyceta
0.05118	347	1	1809	1.32	1.375e-06	715989	no rank	sordariomyceta
0.04278	290	1	1500	1.32	1.459e-06	147550	class	Sordariomycetes
0.02463	167	1	899	1.28	2.74e-06	222544	subclass	Sordariomycetidae
0.01918	130	1	625	1.29	3.142e-06	5139	order	Sordariales
0.008113	55	0	274	1.26	2.803e-06	35718	family	Chaetomiaceae
0.00413	28	0	127	1.24	3.664e-06	1920207	genus	Thermothelomyces
0.00413	28	0	127	1.24	3.666e-06	78579	species	Thermothelomyces thermophilus
0.00413	28	6	127	1.24	3.669e-06	573729	no rank	Thermothelomyces thermophilus ATCC 42464
0.00118	8	8	33	1.06	6.497e-06	1006927881	sequence	CP003002.1 Myceliophthora thermophila ATCC 42464 chromosome 1, complete sequence
0.00059	4	4	13	2.69	5.509e-06	1006927879	sequence	CP003004.1 Myceliophthora thermophila ATCC 42464 chromosome 3, complete sequence
0.00059	4	4	18	1.11	7.859e-06	1006927877	sequence	CP003005.1 Myceliophthora thermophila ATCC 42464 chromosome 4, complete sequence
0.0004425	3	3	15	1.13	5.967e-06	1006927880	sequence	CP003003.1 Myceliophthora thermophila ATCC 42464 chromosome 2, complete sequence
0.000295	2	2	10	1	5.141e-06	1006927875	sequence	CP003008.1 Myceliophthora thermophila ATCC 42464 chromosome 7, complete sequence
0.0001475	1	1	7	1.29	3.316e-06	1006927878	sequence	CP003006.1 Myceliophthora thermophila ATCC 42464 chromosome 5, complete sequence
0.003835	26	0	139	1.3	3.912e-06	35719	genus	Thielavia
0.003835	26	0	139	1.3	3.919e-06	35720	species	Thielavia terrestris
0.003835	26	3	139	1.3	3.92e-06	578455	no rank	Thielavia terrestris NRRL 8126
0.001033	7	7	29	1.45	5.506e-06	1006945831	sequence	CP003009.1 Thielavia terrestris NRRL 8126 chromosome 1, complete sequence
0.001033	7	7	21	1.05	8.04e-06	1006945829	sequence	CP003011.1 Thielavia terrestris NRRL 8126 chromosome 3, complete sequence
0.0004425	3	3	28	1.14	1.26e-05	1006945827	sequence	CP003013.1 Thielavia terrestris NRRL 8126 chromosome 5, complete sequence
0.0004425	3	3	17	1.18	9.447e-06	1006945832	sequence	CP003014.1 Thielavia terrestris NRRL 8126 chromosome 6, complete sequence
0.000295	2	2	14	1.07	5.943e-06	1006945828	sequence	CP003012.1 Thielavia terrestris NRRL 8126 chromosome 4, complete sequence
0.0001475	1	1	17	1	3.553e-06	1006945830	sequence	CP003010.1 Thielavia terrestris NRRL 8126 chromosome 2, complete sequence
0.0001475	1	0	8	1	2.952e-07	5149	genus	Chaetomium
0.0001475	1	0	3	1	2.582e-07	209285	species	Chaetomium thermophilum
0.0001475	1	0	3	1	2.601e-07	285224	varietas	Chaetomium thermophilum var. thermophilum
0.0001475	1	0	3	1	2.619e-07	759272	no rank	Chaetomium thermophilum var. thermophilum DSM 1495
0.0001475	1	1	1	1	0.0001322	1007528473	sequence	XM_006693526.1 Chaetomium thermophilum var. thermophilum DSM 1495 hypothetical protein (CTHT_0031460), partial mRNA
0.005753	39	0	201	1.24	4.078e-06	42302	family	Lasiosphaeriaceae
0.005753	39	1	201	1.24	4.091e-06	5144	genus	Podospora
0.003393	23	0	88	1.28	6.257e-06	48703	species	Podospora comata
0.001328	9	9	28	1.39	8.166e-06	1004991144	sequence	LR026964.1 Podospora comata strain T genome assembly, chromosome: 1
0.00059	4	4	11	1.18	7.504e-06	1004991150	sequence	LR026970.1 Podospora comata strain T genome assembly, chromosome: 7
0.00059	4	4	6	1.67	3.746e-06	1004991146	sequence	LR026966.1 Podospora comata strain T genome assembly, chromosome: 3
0.000295	2	2	18	1.11	1.091e-05	1004991147	sequence	LR026967.1 Podospora comata strain T genome assembly, chromosome: 4
0.000295	2	2	2	1	1.171e-06	1004991149	sequence	LR026969.1 Podospora comata strain T genome assembly, chromosome: 6
0.0001475	1	1	10	1.4	4.407e-06	1004991148	sequence	LR026968.1 Podospora comata strain T genome assembly, chromosome: 5
0.0001475	1	1	11	1	5.805e-06	1004991145	sequence	LR026965.1 Podospora comata strain T genome assembly, chromosome: 2
0.002213	15	1	106	1.2	6.873e-06	5145	species	Podospora anserina
0.00177	12	6	95	1.18	6.498e-06	515849	no rank	Podospora anserina S mat+
0.0004425	3	3	19	1.47	0.002038	1006811372	sequence	CU633438.1 Podospora anserina S mat+ genomic DNA chromosome 1, supercontig 1
0.000295	2	2	3	1	0.0007167	1006811369	sequence	CU633448.1 Podospora anserina S mat+ genomic DNA chromosome 3, supercontig 1
0.0001475	1	1	1	1	1.906e-05	1006821899	sequence	FO904937.1 Podospora anserina genomic DNA, chromosome 2
0.000295	2	2	5	1.8	0.0003176	1004702152	sequence	HG934340.1 Podospora anserina flanking regions of the mating type, strain S mat-
0.005163	35	0	146	1.4	2.83e-06	5148	family	Sordariaceae
0.004278	29	0	137	1.4	3.732e-06	5140	genus	Neurospora
0.003393	23	4	112	1.48	5.548e-06	5141	species	Neurospora crassa
0.000885	6	6	1	10	4.846e-05	1004700651	sequence	AL670008.1 Neurospora crassa DNA linkage group V BAC contig B13O8
0.0004425	3	0	30	1.07	3.42e-06	367110	no rank	Neurospora crassa OR74A
0.0001475	1	1	5	1	0.001375	1006446025	sequence	XM_953547.2 Neurospora crassa OR74A hypothetical protein (NCU05987), mRNA
0.0001475	1	1	3	1	0.002985	1006444209	sequence	XM_952139.2 Neurospora crassa OR74A serine/threonine-protein kinase (stk-13), mRNA
0.0001475	1	1	2	1	0.001127	1006445808	sequence	XM_954296.2 Neurospora crassa OR74A hypothetical protein (NCU04941), partial mRNA
0.0004425	3	3	4	7	0.00013	1004700834	sequence	BX908807.1 Neurospora crassa DNA linkage group III BAC contig B13B7
0.000295	2	2	2	2	0.001045	1004700001	sequence	M33876.1 Neurospora crassa mating type protein A-1, A-2 and A-3 genes, complete cds
0.0001475	1	1	3	1.67	4.297e-05	1004700722	sequence	BX294013.1 Neurospora crassa DNA linkage group V Cosmid contig X4G11
0.0001475	1	1	3	1	5.399e-05	1004700712	sequence	BX284754.1 Neurospora crassa DNA linkage group II BAC contig B23G1
0.0001475	1	1	2	1	3.865e-05	1004700507	sequence	AL356173.2 Neurospora crassa DNA linkage group II BAC contig B14D6
0.0001475	1	1	2	1	0.0001063	1004700804	sequence	BX842628.1 Neurospora crassa DNA linkage group I BAC clone B23L4
0.0001475	1	1	1	1	2.156e-05	1004700708	sequence	BX284747.1 Neurospora crassa DNA linkage group II BAC clone B9B11
0.0007375	5	1	15	1.07	1.591e-06	40127	species	Neurospora tetrasperma
0.0004425	3	0	10	1	1.116e-06	510951	no rank	Neurospora tetrasperma FGSC 2508
0.0001475	1	1	2	1	0.01504	1006806842	sequence	XM_009857862.1 Neurospora tetrasperma FGSC 2508 hypothetical protein partial mRNA
0.0001475	1	1	1	1	0.0008985	1006803059	sequence	XM_009853468.1 Neurospora tetrasperma FGSC 2508 hypothetical protein partial mRNA
0.0001475	1	1	1	1	0.0005074	1006808648	sequence	XM_009856478.1 Neurospora tetrasperma FGSC 2508 hypothetical protein partial mRNA
0.0001475	1	1	3	1.33	0.01442	1004903417	sequence	KC903372.1 Neurospora tetrasperma isolate CBS_180_27 microsatellite QMA sequence
0.0001475	1	0	10	1	1.79e-05	29879	species	Neurospora discreta
0.0001475	1	1	4	1	0.0001129	1004847101	sequence	AC237410.1 Neurospora discreta clone JGIFIWF-17O06, complete sequence
0.000885	6	0	9	1.44	6.373e-07	5146	genus	Sordaria
0.000885	6	0	8	1.5	5.73e-07	5147	species	Sordaria macrospora
0.000885	6	0	8	1.5	5.827e-07	771870	no rank	Sordaria macrospora k-hell
0.00059	4	4	4	2	0.009324	1007580320	sequence	XM_003350905.1 Sordaria macrospora k-hell uncharacterized protein (SMAC_04257), partial mRNA
0.0001475	1	1	2	1	0.001208	1007577357	sequence	XM_003352475.1 Sordaria macrospora k-hell uncharacterized protein (SMAC_01357), partial mRNA
0.0001475	1	1	1	1	0.0005865	1007583517	sequence	XM_003346689.1 Sordaria macrospora k-hell uncharacterized protein (SMAC_04169), partial mRNA
0.004425	30	0	244	1.25	2.905e-06	639021	order	Magnaporthales
0.003835	26	0	218	1.27	3.64e-06	2528436	family	Pyriculariaceae
0.003835	26	0	218	1.27	3.642e-06	48558	genus	Pyricularia
0.003835	26	1	215	1.27	4.989e-06	318829	species	Pyricularia oryzae
0.001033	7	7	29	1.21	8.16e-06	1006170432	sequence	CP034206.1 Pyricularia oryzae isolate MZ5-1-6 chromosome 3, complete sequence
0.00059	4	4	24	1.08	5.644e-06	1006170431	sequence	CP034205.1 Pyricularia oryzae isolate MZ5-1-6 chromosome 2, complete sequence
0.0004425	3	3	35	1.49	1.121e-05	1006170435	sequence	CP034209.1 Pyricularia oryzae isolate MZ5-1-6 chromosome 6, complete sequence
0.0004425	3	3	37	1.14	1.675e-05	1006170434	sequence	CP034208.1 Pyricularia oryzae isolate MZ5-1-6 chromosome 5, complete sequence
0.000295	2	2	24	1.42	7.35e-06	1006170430	sequence	CP034204.1 Pyricularia oryzae isolate MZ5-1-6 chromosome 1, complete sequence
0.0001475	1	1	13	1.31	4.703e-06	1006170433	sequence	CP034207.1 Pyricularia oryzae isolate MZ5-1-6 chromosome 4, complete sequence
0.0001475	1	0	10	1.4	2.43e-06	242507	no rank	Pyricularia oryzae 70-15
0.0001475	1	1	2	1	0.002778	1005991539	sequence	XM_003720912.1 Magnaporthe oryzae 70-15 EFR3 mRNA
0.0001475	1	1	7	1.86	0.01632	1006168794	sequence	LK932244.1 Magnaporthe oryzae genomic DNA containing 5.8S rRNA gene, ITS2, isolate M0-ni-0053
0.0001475	1	1	12	1	0.02321	1006168825	sequence	LK932275.1 Magnaporthe oryzae genomic DNA containing ITS1, 5.8S rRNA gene, ITS2, isolate Mo-ei -basar3
0.0001475	1	1	8	1.25	2.932e-06	1006170436	sequence	CP034210.1 Pyricularia oryzae isolate MZ5-1-6 chromosome 7, complete sequence
0.0001475	1	1	2	1	0.001377	1006168822	sequence	LK932272.1 Magnaporthe oryzae genomic DNA containing ITS1, 5.8S rRNA gene, ITS2, isolate Mo-nwi -alm7
0.00059	4	0	26	1.08	1.08e-06	81093	family	Magnaporthaceae
0.00059	4	0	26	1.08	1.084e-06	29849	genus	Gaeumannomyces
0.00059	4	0	26	1.08	1.086e-06	36779	species	Gaeumannomyces tritici
0.00059	4	0	26	1.08	1.087e-06	644352	no rank	Gaeumannomyces tritici R3-111a-1
0.000295	2	2	8	1.25	0.002426	1007052877	sequence	XM_009218609.1 Gaeumannomyces tritici R3-111a-1 AGC/YANK protein kinase mRNA
0.0001475	1	1	4	1	0.001552	1007062648	sequence	XM_009227820.1 Gaeumannomyces tritici R3-111a-1 hypothetical protein mRNA
0.0001475	1	1	4	1	0.001191	1007061217	sequence	XM_009226945.1 Gaeumannomyces tritici R3-111a-1 hypothetical protein mRNA
0.0007375	5	0	19	1.32	6.442e-07	5151	order	Ophiostomatales
0.0007375	5	0	19	1.32	6.442e-07	5152	family	Ophiostomataceae
0.0004425	3	0	14	1.43	1.054e-06	360145	genus	Grosmannia
0.0004425	3	0	14	1.43	1.059e-06	226899	species	Grosmannia clavigera
0.0004425	3	0	14	1.43	1.059e-06	655863	no rank	Grosmannia clavigera kw1407
0.000295	2	2	6	1	0.001398	1007148830	sequence	XM_014319850.1 Grosmannia clavigera kw1407 serine/threonine-protein kinase partial mRNA
0.0001475	1	1	8	1.75	0.00346	1007146300	sequence	XM_014316161.1 Grosmannia clavigera kw1407 n-terminal acetyltransferase catalytic subunit partial mRNA
0.000295	2	0	5	1	3.25e-07	29907	genus	Sporothrix
0.000295	2	0	5	1	3.274e-07	29908	species	Sporothrix schenckii
0.000295	2	0	5	1	3.308e-07	1397361	no rank	Sporothrix schenckii 1099-18
0.0001475	1	1	4	1	0.007156	1008537810	sequence	XM_016734640.1 Sporothrix schenckii 1099-18 hypothetical protein (SPSK_07988), partial mRNA
0.0001475	1	1	1	1	0.0006173	1008541184	sequence	XM_016731011.1 Sporothrix schenckii 1099-18 tpr domain containing protein (SPSK_04200), partial mRNA
0.0001475	1	0	9	1	2.651e-06	5114	order	Diaporthales
0.0001475	1	0	9	1	5.72e-06	399129	family	Cryphonectriaceae
0.0001475	1	0	9	1	5.754e-06	218105	no rank	Cryphonectria-Endothia species complex
0.0001475	1	0	9	1	7.138e-06	5115	genus	Cryphonectria
0.0001475	1	0	9	1	7.192e-06	5116	species	Cryphonectria parasitica
0.0001475	1	0	9	1	1.128e-05	660469	no rank	Cryphonectria parasitica EP155
0.0001475	1	1	7	1	0.0001598	1007187348	sequence	AC277069.1 Cryphonectria parasitica EP155 clone FFSS329-O10, complete sequence
0.018	122	2	588	1.38	8.732e-07	222543	subclass	Hypocreomycetidae
0.01372	93	1	419	1.4	7.828e-07	5125	order	Hypocreales
0.005163	35	0	166	1.25	1.223e-06	5129	family	Hypocreaceae
0.005163	35	0	166	1.25	1.227e-06	5543	genus	Trichoderma
0.003835	26	0	122	1.2	3.638e-06	51453	species	Trichoderma reesei
0.003835	26	1	118	1.2	3.58e-06	431241	no rank	Trichoderma reesei QM6a
0.0007375	5	5	20	1.45	7.349e-06	1006628108	sequence	CP016235.1 Trichoderma reesei QM6a chromosome IV, complete sequence
0.0007375	5	5	24	1.17	5.981e-06	1006628105	sequence	CP016232.1 Trichoderma reesei QM6a chromosome I, complete sequence
0.0007375	5	5	14	1.29	6.438e-06	1006628111	sequence	CP016238.1 Trichoderma reesei QM6a chromosome VII, complete sequence
0.0007375	5	5	15	1.13	4.783e-06	1006628107	sequence	CP016234.1 Trichoderma reesei QM6a chromosome III, complete sequence
0.0004425	3	3	19	1.26	7.591e-06	1006628109	sequence	CP016236.1 Trichoderma reesei QM6a chromosome V, complete sequence
0.0001475	1	1	16	1	4.522e-06	1006628106	sequence	CP016233.1 Trichoderma reesei QM6a chromosome II, complete sequence
0.0001475	1	1	9	1	3.793e-06	1006628110	sequence	CP016237.1 Trichoderma reesei QM6a chromosome VI, complete sequence
0.0004425	3	0	15	2	8.886e-07	101201	species	Trichoderma asperellum
0.0004425	3	0	14	2.07	8.349e-07	1042311	no rank	Trichoderma asperellum CBS 433.97
0.0001475	1	1	3	6	0.005034	1007849605	sequence	XM_024905982.1 Trichoderma asperellum CBS 433.97 hypothetical protein (M441DRAFT_437156), mRNA
0.0001475	1	1	3	1	0.001161	1007852338	sequence	XM_024902795.1 Trichoderma asperellum CBS 433.97 hypothetical protein (M441DRAFT_202316), mRNA
0.0001475	1	1	1	1	0.0002785	1007845510	sequence	XM_024905111.1 Trichoderma asperellum CBS 433.97 hypothetical protein (M441DRAFT_360909), mRNA
0.000295	2	0	9	1.22	5.29e-07	29875	species	Trichoderma virens
0.000295	2	0	9	1.22	5.372e-07	413071	no rank	Trichoderma virens Gv29-8
0.000295	2	2	1	2	0.0003759	1006526287	sequence	XM_014098287.1 Trichoderma virens Gv29-8 hypothetical protein partial mRNA
0.000295	2	0	7	1	4.555e-07	63577	species	Trichoderma atroviride
0.000295	2	0	7	1	4.725e-07	452589	no rank	Trichoderma atroviride IMI 206040
0.0001475	1	1	3	1	0.0012	1006674678	sequence	XM_014089690.1 Trichoderma atroviride IMI 206040 hypothetical protein mRNA
0.0001475	1	1	1	1	0.001733	1006678783	sequence	XM_014092972.1 Trichoderma atroviride IMI 206040 hypothetical protein partial mRNA
0.0001475	1	0	7	1	3.601e-07	5544	species	Trichoderma harzianum
0.0001475	1	0	6	1	3.215e-07	983964	no rank	Trichoderma harzianum CBS 226.95
0.0001475	1	1	2	1	0.001188	1007752229	sequence	XM_024923649.1 Trichoderma harzianum CBS 226.95 hypothetical protein (M431DRAFT_86209), partial mRNA
0.0001475	1	0	3	1	2.379e-07	58853	species	Trichoderma citrinoviride
0.0001475	1	1	3	1	0.003148	1005033680	sequence	XM_024893815.1 Trichoderma citrinoviride hypothetical protein (BBK36DRAFT_1155255), partial mRNA
0.004868	33	0	117	1.67	1.338e-06	34397	family	Clavicipitaceae
0.00413	28	0	94	1.79	3.118e-06	5112	genus	Epichloe
0.00413	28	0	92	1.8	3.317e-06	35717	species	Epichloe festucae
0.00413	28	0	91	1.81	3.346e-06	877507	no rank	Epichloe festucae Fl1
0.001475	10	10	17	4	6.563e-06	1007645509	sequence	CP031390.1 Epichloe festucae Fl1 chromosome 6, complete sequence
0.001033	7	7	33	1.67	5.826e-06	1007645505	sequence	CP031386.1 Epichloe festucae Fl1 chromosome 2, complete sequence
0.0007375	5	5	15	1	3.056e-06	1007645506	sequence	CP031387.1 Epichloe festucae Fl1 chromosome 3, complete sequence
0.0004425	3	3	13	1	2.183e-06	1007645504	sequence	CP031385.1 Epichloe festucae Fl1 chromosome 1, complete sequence
0.000295	2	2	10	1.1	4.164e-06	1007645510	sequence	CP031391.1 Epichloe festucae Fl1 chromosome 7, complete sequence
0.0001475	1	1	3	1	1.259e-06	1007645508	sequence	CP031389.1 Epichloe festucae Fl1 chromosome 5, complete sequence
0.0004425	3	0	11	1.09	1.578e-05	5110	genus	Claviceps
0.000295	2	0	6	1	0.0003187	425013	species	Claviceps hirtella
0.000295	2	2	6	1	0.0003277	1006572743	sequence	FN393422.1 Claviceps hirtella DNA containing ergot alkaloid gene cluster
0.0001475	1	0	5	1.2	6.207e-05	40602	species	Claviceps fusiformis
0.0001475	1	1	5	1.2	0.0001807	1004924109	sequence	EU006773.1 Claviceps fusiformis strain PRL 1980 ergot alkaloid synthesis (EAS) gene cluster, complete sequence
0.0001475	1	0	2	1	1.073e-07	243023	genus	Pochonia
0.0001475	1	0	2	1	1.074e-07	280754	species	Pochonia chlamydosporia
0.0001475	1	0	2	1	1.078e-07	1380566	no rank	Pochonia chlamydosporia 170
0.0001475	1	1	2	1	0.001837	1008478049	sequence	XM_018282240.1 Pochonia chlamydosporia 170 hypothetical protein (VFPPC_02621), partial mRNA
0.0001475	1	0	1	1	2.758e-08	5529	genus	Metarhizium
0.0001475	1	0	1	1	4.04e-06	5530	species	Metarhizium anisopliae
0.0001475	1	1	1	1	0.009524	1004773527	sequence	AY842948.1 Metarhizium anisopliae clone Ma375 microsatellite sequence
0.001918	13	0	61	1.11	2.685e-07	110618	family	Nectriaceae
0.001918	13	0	61	1.11	2.702e-07	5506	genus	Fusarium
0.001328	9	1	37	1.11	3.6e-07	569360	species group	Fusarium sambucinum species complex
0.0007375	5	0	23	1.04	6.453e-07	56646	species	Fusarium venenatum
0.0004425	3	3	15	1	2.562e-06	1005008813	sequence	LN649229.1 Fusarium venenatum strain A3/5 genome assembly, chromosome: I
0.0001475	1	1	4	1	9.996e-07	1005008815	sequence	LN649231.1 Fusarium venenatum strain A3/5 genome assembly, chromosome: III
0.0001475	1	1	2	1	4.402e-07	1005008814	sequence	LN649230.1 Fusarium venenatum strain A3/5 genome assembly, chromosome: II
0.0004425	3	0	11	1.27	5.754e-07	5518	species	Fusarium graminearum
0.0001475	1	1	3	2	1.327e-06	1004769432	sequence	HG970334.1 Fusarium graminearum chromosome 3, complete genome
0.0001475	1	1	5	1	2.17e-06	1004769433	sequence	HG970335.2 Fusarium graminearum chromosome 4, complete genome
0.0001475	1	1	2	1	6.48e-07	1004769434	sequence	HG970333.1 Fusarium graminearum chromosome 2, complete genome
0.0004425	3	0	17	1.18	2.66e-07	171627	species group	Fusarium fujikuroi species complex
0.0004425	3	0	16	1.19	4.198e-07	5127	species	Fusarium fujikuroi
0.0004425	3	0	16	1.19	4.233e-07	1279085	no rank	Fusarium fujikuroi IMI 58289
0.0001475	1	1	6	1	4.235e-06	1008283824	sequence	HF679031.1 Fusarium fujikuroi IMI 58289 draft genome, chromosome FFUJ_chr09
0.0001475	1	1	3	1	1.36e-06	1008283827	sequence	HF679027.1 Fusarium fujikuroi IMI 58289 draft genome, chromosome FFUJ_chr05
0.0001475	1	1	2	1	8.326e-07	1008283834	sequence	HF679024.1 Fusarium fujikuroi IMI 58289 draft genome, chromosome FFUJ_chr02
0.0001475	1	0	7	1	2.63e-07	171631	species group	Fusarium oxysporum species complex
0.0001475	1	0	7	1	2.641e-07	5507	species	Fusarium oxysporum
0.0001475	1	1	3	1	0.003995	1004761707	sequence	KU872834.1 Fusarium oxysporum isolate AFIC29 18S ribosomal RNA gene, partial sequence; internal transcribed spacer 1, 5.8S ribosomal RNA gene, and internal transcribed spacer 2, complete sequence; and 28S ribosomal RNA region gene, partial sequence
0.001623	11	0	74	1.54	1.127e-06	474943	family	Cordycipitaceae
0.001623	11	0	73	1.55	1.479e-06	45234	genus	Cordyceps
0.001623	11	0	72	1.56	2.053e-06	73501	species	Cordyceps militaris
0.0004425	3	3	20	1	5.747e-06	1005105955	sequence	CP023325.1 Cordyceps militaris strain ATCC 34164 chromosome V, complete sequence
0.0004425	3	3	17	1	3.377e-06	1005105956	sequence	CP023324.1 Cordyceps militaris strain ATCC 34164 chromosome VII, complete sequence
0.000295	2	2	5	1	1.535e-06	1005105951	sequence	CP023322.1 Cordyceps militaris strain ATCC 34164 chromosome IV, complete sequence
0.0001475	1	1	9	4.33	3.766e-06	1005105954	sequence	CP023326.1 Cordyceps militaris strain ATCC 34164 chromosome III, complete sequence
0.0001475	1	1	11	1.91	6.858e-06	1005105953	sequence	CP023327.1 Cordyceps militaris strain ATCC 34164 chromosome II, complete sequence
0.0001475	1	1	6	1	5.263e-06	1005105952	sequence	CP023328.1 Cordyceps militaris strain ATCC 34164 chromosome I, complete sequence
0.003983	27	0	157	1.29	1.277e-06	1028384	order	Glomerellales
0.003393	23	0	140	1.31	2.105e-06	1033978	family	Plectosphaerellaceae
0.003393	23	0	94	1.34	1.845e-06	1036719	genus	Verticillium
0.003393	23	8	94	1.34	3.028e-06	27337	species	Verticillium dahliae
0.001623	11	0	42	1.38	2.919e-05	498257	no rank	Verticillium dahliae VdLs.17
0.0004425	3	3	7	1.71	0.0002601	1006754440	sequence	CP010984.1 Verticillium dahliae VdLs.17 chromosome 5, complete sequence
0.000295	2	2	10	1.2	3.467e-05	1006754438	sequence	CP010982.1 Verticillium dahliae VdLs.17 chromosome 3, complete sequence
0.000295	2	2	9	1.11	0.0002208	1006754436	sequence	CP010980.1 Verticillium dahliae VdLs.17 chromosome 1, complete sequence
0.000295	2	2	2	1	0.0001134	1006754441	sequence	CP010985.1 Verticillium dahliae VdLs.17 chromosome 6, complete sequence
0.0001475	1	1	4	1	0.0002486	1006754442	sequence	CP010986.1 Verticillium dahliae VdLs.17 chromosome 7, complete sequence
0.0001475	1	1	3	1	0.0001513	1006754443	sequence	CP010987.1 Verticillium dahliae VdLs.17 chromosome 8, complete sequence
0.0004425	3	0	10	2.3	1.056e-05	1202531	no rank	Verticillium dahliae JR2
0.0001475	1	1	4	4.25	5.019e-05	1008164167	sequence	CP009075.1 Verticillium dahliae JR2 chromosome 1, complete sequence
0.0001475	1	1	3	1	0.0001041	1008164169	sequence	CP009077.1 Verticillium dahliae JR2 chromosome 3, complete sequence
0.0001475	1	1	2	1	0.0001149	1008164168	sequence	CP009076.1 Verticillium dahliae JR2 chromosome 6, complete sequence
0.0001475	1	1	1	1	0.00289	1004828561	sequence	FJ851528.1 Verticillium dahliae isolate Oe1006 microsatellite VD77 sequence
0.00059	4	0	17	1.06	3.015e-07	681950	family	Glomerellaceae
0.00059	4	0	17	1.06	3.016e-07	5455	genus	Colletotrichum
0.000295	2	0	9	1.11	4.892e-07	1209926	species	Colletotrichum orchidophilum
0.0001475	1	1	7	1.14	0.03627	1008178018	sequence	XM_022619907.1 Colletotrichum orchidophilum hypothetical protein (CORC01_08274), partial mRNA
0.0001475	1	1	2	1	0.001239	1008180626	sequence	XM_022617347.1 Colletotrichum orchidophilum hypothetical protein (CORC01_05705), partial mRNA
0.0001475	1	0	5	1	3.092e-07	31870	species	Colletotrichum graminicola
0.0001475	1	1	5	1	0.003682	1004860433	sequence	AY052545.1 Glomerella graminicola chitin synthase A (CHSI) gene, complete cds
0.0001475	1	0	3	1	1.525e-07	80884	species	Colletotrichum higginsianum
0.0001475	1	0	3	1	1.549e-07	759273	no rank	Colletotrichum higginsianum IMI 349063
0.0001475	1	1	1	1	0.0001184	1007542531	sequence	XM_018302058.1 Colletotrichum higginsianum IMI 349063 Polyketide synthase mRNA
0.00826	56	0	299	1.3	1.039e-06	147548	class	Leotiomycetes
0.00708	48	0	265	1.34	1.509e-06	5178	order	Helotiales
0.006933	47	0	254	1.35	2.932e-06	28983	family	Sclerotiniaceae
0.005605	38	0	222	1.36	4.619e-06	33196	genus	Botrytis
0.005605	38	4	222	1.36	4.632e-06	40559	species	Botrytis cinerea
0.001623	11	11	42	2.02	0.05691	1004916171	sequence	AL113556.1 Botrytis cinerea strain T4 cDNA library
0.001033	7	7	30	1.53	0.048	1004917645	sequence	AL112229.1 Botrytis cinerea strain T4 cDNA library
0.0007375	5	5	20	1.15	0.03559	1004917639	sequence	AL112223.1 Botrytis cinerea strain T4 cDNA library
0.0004425	3	1	29	1.17	3.042e-06	332648	no rank	Botrytis cinerea B05.10
0.0001475	1	1	5	1.2	1.976e-05	1006309416	sequence	CP009812.1 Botrytis cinerea B05.10 chromosome BCIN08, complete sequence
0.0001475	1	1	3	2	8.04e-06	1006309417	sequence	CP009813.1 Botrytis cinerea B05.10 chromosome BCIN09, complete sequence
0.000295	2	2	24	1	0.03256	1004915184	sequence	AL112552.1 Botrytis cinerea strain T4 cDNA library
0.000295	2	2	15	1.53	0.03394	1004919131	sequence	AL114336.1 Botrytis cinerea strain T4 cDNA library
0.0001475	1	1	5	1.2	0.004583	1004919812	sequence	AL115033.1 Botrytis cinerea strain T4 cDNA library
0.0001475	1	1	4	1	0.004723	1004919672	sequence	AL114886.1 Botrytis cinerea strain T4 cDNA library
0.0001475	1	1	2	1	0.00207	1004916261	sequence	AL113647.1 Botrytis cinerea strain T4 cDNA library
0.0001475	1	1	1	1	0.001319	1004917350	sequence	AL111933.1 Botrytis cinerea strain T4 cDNA library
0.001328	9	0	32	1.25	8.437e-07	5179	genus	Sclerotinia
0.001328	9	0	31	1.26	8.236e-07	5180	species	Sclerotinia sclerotiorum
0.001328	9	0	26	1.31	6.935e-07	665079	no rank	Sclerotinia sclerotiorum 1980 UF-70
0.000295	2	2	3	1.33	2.206e-06	1007230938	sequence	CP017820.1 Sclerotinia sclerotiorum chromosome 7 sequence
0.000295	2	2	2	2	9.41e-07	1007230936	sequence	CP017815.1 Sclerotinia sclerotiorum chromosome 2, complete sequence
0.0001475	1	1	2	3	8.757e-07	1007230935	sequence	CP017814.1 Sclerotinia sclerotiorum chromosome 1, complete sequence
0.0001475	1	1	4	1	2.504e-06	1007230939	sequence	CP017818.1 Sclerotinia sclerotiorum chromosome 5, complete sequence
0.0001475	1	1	4	1	0.01688	1007226395	sequence	XM_001598470.1 Sclerotinia sclerotiorum 1980 UF-70 hypothetical protein partial mRNA
0.0001475	1	1	2	1	1.886e-06	1007230947	sequence	CP017827.1 Sclerotinia sclerotiorum chromosome 14, complete sequence
0.0001475	1	1	1	1	9.149e-07	1007230949	sequence	CP017825.1 Sclerotinia sclerotiorum chromosome 12, complete sequence
0.0001475	1	0	4	1	2.693e-07	76657	family	Dermateaceae
0.0001475	1	0	4	1	2.739e-07	324777	genus	Marssonina
0.0001475	1	0	4	1	2.739e-07	698440	species	Marssonina brunnea
0.0001475	1	0	4	1	2.74e-07	698441	no rank	Marssonina brunnea f. sp. 'multigermtubi'
0.0001475	1	0	4	1	2.758e-07	1072389	no rank	Marssonina brunnea f. sp. 'multigermtubi' MB_m1
0.0001475	1	1	2	1	0.0003841	1007949450	sequence	XM_007293570.1 Marssonina brunnea f. sp. 'multigermtubi' MB_m1 cytokinesis protein sepA (MBM_05743), mRNA
0.000885	6	0	23	1	5.284e-07	221903	no rank	Leotiomycetes incertae sedis
0.00059	4	0	15	1	5.186e-07	34379	family	Pseudeurotiaceae
0.00059	4	0	15	1	5.196e-07	78156	genus	Pseudogymnoascus
0.0004425	3	1	9	1	6.7e-07	655981	species	Pseudogymnoascus destructans
0.0001475	1	1	3	1	0.004637	1007160741	sequence	XM_024471106.1 Pseudogymnoascus destructans hypothetical protein (VC83_07537), mRNA
0.0001475	1	1	1	1	0.0003656	1007160730	sequence	XM_024471095.1 Pseudogymnoascus destructans hypothetical protein (VC83_07526), mRNA
0.0001475	1	0	6	1	4.355e-07	342668	species	Pseudogymnoascus verrucosus
0.0001475	1	1	3	1	0.002261	1006404550	sequence	XM_018276194.1 Pseudogymnoascus verrucosus hypothetical protein mRNA
0.000295	2	0	8	1	5.543e-07	37240	family	Myxotrichaceae
0.000295	2	0	8	1	5.565e-07	5100	genus	Amorphotheca
0.000295	2	0	8	1	5.565e-07	5101	species	Amorphotheca resinae
0.000295	2	0	8	1	5.567e-07	857342	no rank	Amorphotheca resinae ATCC 22711
0.0001475	1	1	2	1	0.001031	1007608750	sequence	XM_024861508.1 Amorphotheca resinae ATCC 22711 hypothetical protein (M430DRAFT_113365), mRNA
0.0001475	1	1	2	1	0.0008791	1007614251	sequence	XM_024869315.1 Amorphotheca resinae ATCC 22711 hypothetical protein (M430DRAFT_67900), mRNA
0.000295	2	0	11	1	1.614e-07	5120	order	Erysiphales
0.000295	2	0	11	1	1.614e-07	34371	family	Erysiphaceae
0.000295	2	0	11	1	1.621e-07	34372	genus	Blumeria
0.000295	2	0	11	1	1.621e-07	34373	species	Blumeria graminis
0.000295	2	0	11	1	1.629e-07	62690	no rank	Blumeria graminis f. sp. tritici
0.0001475	1	1	3	1	5.624e-07	1005062019	sequence	LR026989.1 Blumeria graminis f. sp. tritici genome assembly, chromosome: Bgt_-06
0.0001475	1	1	2	1	1.822e-07	1005062022	sequence	LR026992.1 Blumeria graminis f. sp. tritici genome assembly, chromosome: Bgt_-09
0.02286	155	0	1054	1.3	8.167e-07	147545	class	Eurotiomycetes
0.02272	154	1	1049	1.3	1.171e-06	451871	subclass	Eurotiomycetidae
0.01888	128	1	866	1.29	1.125e-06	5042	order	Eurotiales
0.01741	118	0	812	1.3	1.324e-06	1131492	family	Aspergillaceae
0.01328	90	5	730	1.23	1.407e-06	5052	genus	Aspergillus
0.00236	16	0	114	1.27	4.96e-06	5062	species	Aspergillus oryzae
0.001328	9	0	94	1.28	4.484e-06	510516	no rank	Aspergillus oryzae RIB40
0.0004425	3	3	8	2.5	7.359e-06	1006787507	sequence	AP007159.1 Aspergillus oryzae RIB40 DNA, SC026
0.000295	2	2	17	1	8.797e-06	1006787515	sequence	AP007155.1 Aspergillus oryzae RIB40 DNA, SC003
0.000295	2	2	12	1.08	9.149e-06	1006787517	sequence	AP007157.1 Aspergillus oryzae RIB40 DNA, SC023
0.0001475	1	1	8	1	8.697e-06	1006787514	sequence	AP007154.1 Aspergillus oryzae RIB40 DNA, SC001
0.0001475	1	1	3	1	3.53e-06	1006787504	sequence	AP007169.1 Aspergillus oryzae RIB40 DNA, SC038
0.00059	4	4	9	1	0.01741	1004682890	sequence	AB226305.1 Aspergillus oryzae cDNA, contig sequence: AoEST3167
0.000295	2	2	2	1	0.01667	1004683794	sequence	AB223348.1 Aspergillus oryzae cDNA, contig sequence: AoEST0179
0.0001475	1	1	5	2	0.03937	1004678412	sequence	AB227432.1 Aspergillus oryzae cDNA, contig sequence: AoEST4299
0.001918	13	1	73	1.53	3.135e-06	5061	species	Aspergillus niger
0.000295	2	2	8	2.25	8.541e-05	1004673401	sequence	AM270272.1 Aspergillus niger contig An12c0160, genomic contig
0.0001475	1	1	6	4.5	0.0001077	1004673554	sequence	AM270080.1 Aspergillus niger contig An04c0190, genomic contig
0.0001475	1	1	5	1.2	3.366e-05	1004673274	sequence	AM269996.1 Aspergillus niger contig An02c0010, genomic contig
0.0001475	1	1	4	1.5	0.0001892	1004673473	sequence	AM270162.1 Aspergillus niger contig An08c0070, genomic contig
0.0001475	1	1	4	1	7.889e-05	1004673395	sequence	AM270266.1 Aspergillus niger contig An12c0090, genomic contig
0.0001475	1	1	3	1	5.063e-05	1004673260	sequence	AM269982.1 Aspergillus niger contig An01c0350, genomic contig
0.0001475	1	1	3	1	8.35e-05	1004673478	sequence	AM270167.1 Aspergillus niger contig An08c0120, genomic contig
0.0001475	1	1	2	1	0.0001547	1004673460	sequence	AM270331.1 Aspergillus niger contig An15c0040, genomic contig
0.0001475	1	1	2	1	3.94e-05	1004673380	sequence	AM270251.1 Aspergillus niger contig An11c0340, genomic contig
0.0001475	1	1	2	1	8.637e-05	1004673387	sequence	AM270258.1 Aspergillus niger contig An12c0010, genomic contig
0.0001475	1	1	1	1	2.748e-05	1004673396	sequence	AM270267.1 Aspergillus niger contig An12c0110, genomic contig
0.001033	7	0	20	1	1.662e-06	41068	species	Aspergillus campestris
0.001033	7	0	20	1	1.662e-06	1392248	no rank	Aspergillus campestris IBT 28561
0.0001475	1	1	4	1	0.001686	1008506078	sequence	XM_024837326.1 Aspergillus campestris IBT 28561 ubiquitin C-terminal hydrolase (P168DRAFT_290976), mRNA
0.0001475	1	1	2	1	0.004545	1008501661	sequence	XM_024840116.1 Aspergillus campestris IBT 28561 hypothetical protein (P168DRAFT_31757), mRNA
0.0001475	1	1	2	1	0.001597	1008506168	sequence	XM_024832897.1 Aspergillus campestris IBT 28561 hypothetical protein (P168DRAFT_172038), mRNA
0.0001475	1	1	1	1	0.0006161	1008500693	sequence	XM_024832520.1 Aspergillus campestris IBT 28561 hypothetical protein (P168DRAFT_10274), mRNA
0.0001475	1	1	1	1	0.0004739	1008506550	sequence	XM_024835252.1 Aspergillus campestris IBT 28561 ARM repeat-containing protein (P168DRAFT_271271), mRNA
0.0001475	1	1	1	1	0.001152	1008509314	sequence	XM_024837832.1 Aspergillus campestris IBT 28561 DnaJ-domain-containing protein (P168DRAFT_293566), partial mRNA
0.0001475	1	1	1	1	0.000854	1008509720	sequence	XM_024837900.1 Aspergillus campestris IBT 28561 cell division cycle protein 48 (P168DRAFT_293853), mRNA
0.0007375	5	0	297	1.07	0.0001242	5059	species	Aspergillus flavus
0.0007375	5	0	296	1.07	0.0001404	332952	no rank	Aspergillus flavus NRRL3357
0.0007375	5	5	295	1.07	0.2312	1006331027	sequence	XM_002385577.1 Aspergillus flavus NRRL3357 LINE-1 retrotransposon-like element, putative (AFLA_063980), partial mRNA
0.0007375	5	0	19	1	1.157e-06	51019	species	Aspergillus heteromorphus
0.0007375	5	0	19	1	1.158e-06	1448321	no rank	Aspergillus heteromorphus CBS 117.55
0.0001475	1	1	6	1	0.004481	1008731838	sequence	XM_025540891.1 Aspergillus heteromorphus CBS 117.55 transcription initiation factor TFIIE, beta subunit (BO70DRAFT_331790), mRNA
0.0001475	1	1	4	1	0.001317	1008732262	sequence	XM_025542736.1 Aspergillus heteromorphus CBS 117.55 SAPS-domain-containing protein (BO70DRAFT_360259), mRNA
0.0001475	1	1	3	1	0.003529	1008732765	sequence	XM_025542853.1 Aspergillus heteromorphus CBS 117.55 hypothetical protein (BO70DRAFT_360708), mRNA
0.0001475	1	1	2	1	0.001168	1008729635	sequence	XM_025545632.1 Aspergillus heteromorphus CBS 117.55 hypothetical protein (BO70DRAFT_384121), mRNA
0.0001475	1	1	2	1	0.001112	1008734769	sequence	XM_025541157.1 Aspergillus heteromorphus CBS 117.55 import inner membrane translocase subunit tim54 (BO70DRAFT_337472), mRNA
0.00059	4	0	17	2.24	1.049e-06	41413	species	Aspergillus glaucus
0.00059	4	0	17	2.24	1.053e-06	1160497	no rank	Aspergillus glaucus CBS 516.65
0.0001475	1	1	4	6	0.01709	1008055497	sequence	XM_022546002.1 Aspergillus glaucus CBS 516.65 hypothetical protein (ASPGLDRAFT_44309), mRNA
0.0001475	1	1	3	1	0.001477	1008056352	sequence	XM_022550038.1 Aspergillus glaucus CBS 516.65 hypothetical protein (ASPGLDRAFT_79869), partial mRNA
0.0001475	1	1	1	1	0.0008104	1008056198	sequence	XM_022545885.1 Aspergillus glaucus CBS 516.65 hypothetical protein (ASPGLDRAFT_43795), mRNA
0.0001475	1	1	1	1	0.0008696	1008057345	sequence	XM_022545548.1 Aspergillus glaucus CBS 516.65 hypothetical protein (ASPGLDRAFT_42126), mRNA
0.0004425	3	0	15	1.13	9.557e-07	979771	species	Aspergillus saccharolyticus
0.0004425	3	0	15	1.13	9.562e-07	1450539	no rank	Aspergillus saccharolyticus JOP 1030-1
0.0001475	1	1	2	2	0.0009268	1008809380	sequence	XM_025575769.1 Aspergillus saccharolyticus JOP 1030-1 P-loop containing nucleoside triphosphate hydrolase protein (BP01DRAFT_359824), mRNA
0.0001475	1	1	2	1	0.004348	1008801311	sequence	XM_025572887.1 Aspergillus saccharolyticus JOP 1030-1 hypothetical protein (BP01DRAFT_3265), mRNA
0.0001475	1	1	2	1	0.003279	1008808150	sequence	XM_025575516.1 Aspergillus saccharolyticus JOP 1030-1 mitochondrial carrier (BP01DRAFT_358788), mRNA
0.0004425	3	0	12	1.08	1.52e-06	487661	species	Aspergillus aculeatinus
0.0004425	3	0	12	1.08	1.52e-06	1448322	no rank	Aspergillus aculeatinus CBS 121060
0.0001475	1	1	4	1	0.00995	1008748272	sequence	XM_025642174.1 Aspergillus aculeatinus CBS 121060 hypothetical protein (BO66DRAFT_153295), mRNA
0.0001475	1	1	3	1	0.006024	1008743140	sequence	XM_025650312.1 Aspergillus aculeatinus CBS 121060 COPII-coated vesicle protein SurF4/Erv29 (BO66DRAFT_426958), mRNA
0.0001475	1	1	2	1	0.004255	1008743588	sequence	XM_025645294.1 Aspergillus aculeatinus CBS 121060 hypothetical protein (BO66DRAFT_36736), mRNA
0.0004425	3	0	6	1.5	9.152e-07	1196635	species	Aspergillus neoniger
0.0004425	3	0	6	1.5	9.153e-07	1448310	no rank	Aspergillus neoniger CBS 115656
0.000295	2	2	1	3	0.003559	1008637362	sequence	XM_025618625.1 Aspergillus neoniger CBS 115656 hypothetical protein (BO87DRAFT_21150), mRNA
0.0001475	1	1	2	1.5	0.0016	1008637600	sequence	XM_025621366.1 Aspergillus neoniger CBS 115656 cytochrome P450 (BO87DRAFT_356313), mRNA
0.000295	2	0	16	2.88	5.315e-07	162425	species	Aspergillus nidulans
0.000295	2	0	16	2.88	5.749e-07	227321	no rank	Aspergillus nidulans FGSC A4
0.0001475	1	1	3	1	1.914e-06	1005826146	sequence	BN001305.1 TPA_asm: Aspergillus nidulans FGSC A4 chromosome V
0.0001475	1	1	2	1	8.932e-07	1005826143	sequence	BN001307.1 TPA_asm: Aspergillus nidulans FGSC A4 chromosome VII
0.000295	2	0	15	1.07	1.185e-06	41067	species	Aspergillus candidus
0.0001475	1	1	1	1	0.0008271	1004937530	sequence	XM_024815843.1 Aspergillus candidus hypothetical protein (BDW47DRAFT_122484), partial mRNA
0.0001475	1	1	1	1	0.0006143	1004938913	sequence	XM_024811692.1 Aspergillus candidus MFS general substrate transporter (BDW47DRAFT_101627), mRNA
0.000295	2	0	12	1.17	1.511e-06	1191711	species	Aspergillus brunneoviolaceus
0.000295	2	0	12	1.17	1.511e-06	1450534	no rank	Aspergillus brunneoviolaceus CBS 621.78
0.0001475	1	1	2	2	0.001912	1008768651	sequence	XM_025590967.1 Aspergillus brunneoviolaceus CBS 621.78 hypothetical protein (BO95DRAFT_50015), mRNA
0.0001475	1	1	2	1	0.00542	1008773203	sequence	XM_025590304.1 Aspergillus brunneoviolaceus CBS 621.78 hypothetical protein (BO95DRAFT_483627), mRNA
0.000295	2	0	7	1.86	1.086e-06	319631	species	Aspergillus costaricaensis
0.000295	2	1	7	1.86	1.086e-06	1448317	no rank	Aspergillus costaricaensis CBS 115574
0.0001475	1	1	4	2.5	0.01688	1008728422	sequence	XM_025689611.1 Aspergillus costaricaensis CBS 115574 hypothetical protein (BO79DRAFT_68982), mRNA
0.000295	2	0	9	1	1.304e-06	1341132	species	Aspergillus welwitschiae
0.0001475	1	1	5	1	0.02381	1008428888	sequence	XM_026764491.1 Aspergillus welwitschiae hypothetical protein (BDQ94DRAFT_134541), mRNA
0.0001475	1	1	2	1	0.003788	1008438456	sequence	XM_026776872.1 Aspergillus welwitschiae glycoside hydrolase (BDQ94DRAFT_93329), mRNA
0.000295	2	0	9	1	5.148e-07	301854	species	Aspergillus ibericus
0.000295	2	0	9	1	5.149e-07	1448316	no rank	Aspergillus ibericus CBS 121593
0.0001475	1	1	2	1	0.003817	1008713737	sequence	XM_025713920.1 Aspergillus ibericus CBS 121593 hypothetical protein (BO80DRAFT_167494), mRNA
0.0001475	1	1	1	1	0.001397	1008709858	sequence	XM_025717697.1 Aspergillus ibericus CBS 121593 hypothetical protein (BO80DRAFT_404929), partial mRNA
0.000295	2	0	8	1	4.344e-07	319627	species	Aspergillus sclerotioniger
0.000295	2	0	8	1	4.344e-07	1450535	no rank	Aspergillus sclerotioniger CBS 115572
0.0001475	1	1	4	1	0.001345	1008785256	sequence	XM_025609267.1 Aspergillus sclerotioniger CBS 115572 hypothetical protein (BO94DRAFT_495556), mRNA
0.0001475	1	1	1	1	0.0008039	1008778574	sequence	XM_025610676.1 Aspergillus sclerotioniger CBS 115572 hypothetical protein (BO94DRAFT_530467), mRNA
0.000295	2	0	6	1	6.107e-07	288669	species	Aspergillus vadensis
0.000295	2	0	6	1	6.108e-07	1448311	no rank	Aspergillus vadensis CBS 113365
0.0001475	1	1	3	1	0.003636	1008652092	sequence	XM_025713050.1 Aspergillus vadensis CBS 113365 PQ loop repeat protein (BO88DRAFT_67447), mRNA
0.0001475	1	1	1	1	0.002451	1008654606	sequence	XM_025701383.1 Aspergillus vadensis CBS 113365 mannitol dehydrogenase (BO88DRAFT_129490), mRNA
0.000295	2	0	5	1	6.108e-07	319630	species	Aspergillus piperis
0.000295	2	0	5	1	6.109e-07	1448313	no rank	Aspergillus piperis CBS 112811
0.0001475	1	1	1	1	0.003636	1008671537	sequence	XM_025654331.1 Aspergillus piperis CBS 112811 hypothetical protein (BO85DRAFT_177390), mRNA
0.0001475	1	1	1	1	0.001307	1008680046	sequence	XM_025654267.1 Aspergillus piperis CBS 112811 HSF-type DNA-binding domain protein (BO85DRAFT_167712), mRNA
0.000295	2	0	4	1	4.885e-07	1340029	species	Aspergillus eucalypticola
0.000295	2	0	4	1	4.885e-07	1448314	no rank	Aspergillus eucalypticola CBS 122712
0.0001475	1	1	2	1	0.002418	1008691403	sequence	XM_025526225.1 Aspergillus eucalypticola CBS 122712 hypothetical protein (BO83DRAFT_149003), mRNA
0.0001475	1	1	1	1	0.002532	1008683222	sequence	XM_025530440.1 Aspergillus eucalypticola CBS 122712 transketolase (BO83DRAFT_375369), mRNA
0.0001475	1	0	15	1.13	7.553e-07	306088	species	Aspergillus steynii
0.0001475	1	0	15	1.13	7.565e-07	1392250	no rank	Aspergillus steynii IBT 23096
0.0001475	1	1	2	2	0.003396	1008511829	sequence	XM_024847159.1 Aspergillus steynii IBT 23096 hypothetical protein (P170DRAFT_41710), mRNA
0.0001475	1	0	11	1	0.0002273	46472	species	Aspergillus versicolor
0.0001475	1	1	10	1	0.125	1004981957	sequence	MF476074.1 Aspergillus versicolor isolate 3a small subunit ribosomal RNA gene, partial sequence; internal transcribed spacer 1 and 5.8S ribosomal RNA gene, complete sequence; and internal transcribed spacer 2, partial sequence
0.0001475	1	0	5	1	2.892e-07	319626	species	Aspergillus homomorphus
0.0001475	1	0	5	1	2.892e-07	1450537	no rank	Aspergillus homomorphus CBS 101889
0.0001475	1	1	2	1	0.001276	1008797804	sequence	XM_025695609.1 Aspergillus homomorphus CBS 101889 hypothetical protein (BO97DRAFT_407278), mRNA
0.0001475	1	0	2	1	2.031e-07	5053	species	Aspergillus aculeatus
0.0001475	1	0	2	1	2.039e-07	690307	no rank	Aspergillus aculeatus ATCC 16872
0.0001475	1	1	1	1	0.0009653	1007319413	sequence	XM_020197056.1 Aspergillus aculeatus ATCC 16872 hypothetical protein mRNA
0.0001475	1	0	1	1	1.128e-07	36630	species	Aspergillus fischeri
0.0001475	1	0	1	1	1.133e-07	331117	no rank	Aspergillus fischeri NRRL 181
0.0001475	1	1	1	1	0.00117	1006297142	sequence	XM_001263331.1 Aspergillus fischeri NRRL 181 hypothetical protein partial mRNA
0.0001475	1	0	1	1	8.418e-08	34381	species	Aspergillus japonicus
0.0001475	1	0	1	1	8.496e-08	1448312	no rank	Aspergillus japonicus CBS 114.51
0.0001475	1	1	1	1	0.001608	1008666447	sequence	XM_025666566.1 Aspergillus japonicus CBS 114.51 hypothetical protein (BO86DRAFT_177734), mRNA
0.002508	17	0	56	1.55	7.21e-07	5073	genus	Penicillium
0.002213	15	1	50	1.62	1.622e-06	254878	no rank	Penicillium chrysogenum species complex
0.002065	14	0	48	1.65	1.58e-06	1108849	species	Penicillium rubens
0.002065	14	0	48	1.65	1.58e-06	500485	no rank	Penicillium rubens Wisconsin 54-1255
0.001328	9	9	8	4.88	4.762e-06	1006755242	sequence	AM920435.1 Penicillium chrysogenum Wisconsin 54-1255 complete genome, contig Pc00c20
0.000295	2	2	14	1	4.573e-06	1006755240	sequence	AM920437.1 Penicillium chrysogenum Wisconsin 54-1255 complete genome, contig Pc00c22
0.000295	2	2	6	1	3.343e-06	1006755246	sequence	AM920431.1 Penicillium chrysogenum Wisconsin 54-1255 complete genome, contig Pc00c16
0.0001475	1	1	3	1	1.229e-06	1006755243	sequence	AM920436.1 Penicillium chrysogenum Wisconsin 54-1255 complete genome, contig Pc00c21
0.0001475	1	0	3	1	2.029e-07	27334	species	Penicillium expansum
0.0001475	1	1	3	1	0.001221	1004823506	sequence	XM_016739899.1 Penicillium expansum Mitochondrial protein Pet127 (PEX2_026240), partial mRNA
0.0001475	1	0	2	1	3.744e-05	70095	species	Penicillium fellutanum
0.0001475	1	1	2	1	4.185e-05	1005095762	sequence	JQ708195.1 Penicillium fellutanum strain ATCC 20841 paraherquamide biosynthetic gene cluster, partial sequence
0.001623	11	0	25	2.88	1.611e-06	70110	genus	Penicilliopsis
0.001623	11	0	25	2.88	1.611e-06	41063	species	Penicilliopsis zonata
0.001623	11	0	25	2.88	1.612e-06	1073090	no rank	Penicilliopsis zonata CBS 506.65
0.000885	6	6	5	9.6	0.002915	1007961231	sequence	XM_022723685.1 Penicilliopsis zonata CBS 506.65 hypothetical protein (ASPZODRAFT_135018), mRNA
0.0001475	1	1	3	1	0.0006732	1007955266	sequence	XM_022727021.1 Penicilliopsis zonata CBS 506.65 hypothetical protein (ASPZODRAFT_1740489), mRNA
0.0001475	1	1	3	1	0.004724	1007960889	sequence	XM_022723572.1 Penicilliopsis zonata CBS 506.65 hypothetical protein (ASPZODRAFT_134588), mRNA
0.0001475	1	1	2	1	0.001085	1007962918	sequence	XM_022723899.1 Penicilliopsis zonata CBS 506.65 hypothetical protein (ASPZODRAFT_135791), mRNA
0.0001475	1	1	2	1	0.001133	1007960546	sequence	XM_022728072.1 Penicilliopsis zonata CBS 506.65 hypothetical protein (ASPZODRAFT_27031), mRNA
0.0001475	1	1	1	1	0.000994	1007962711	sequence	XM_022723828.1 Penicilliopsis zonata CBS 506.65 hypothetical protein (ASPZODRAFT_135528), mRNA
0.001033	7	0	45	1.09	3.213e-07	28568	family	Trichocomaceae
0.001033	7	0	42	1.1	3.334e-07	5094	genus	Talaromyces
0.0007375	5	2	25	1.12	8.952e-07	37727	species	Talaromyces marneffei
0.0001475	1	1	9	1	3.441e-06	1004893933	sequence	CP015868.1 Talaromyces marneffei strain TM4 chromosome 1, complete sequence
0.0001475	1	1	1	1	7.085e-07	1004893936	sequence	CP015871.1 Talaromyces marneffei strain TM4 chromosome 4, complete sequence
0.0001475	1	0	1	1	8.771e-07	441960	no rank	Talaromyces marneffei ATCC 18224
0.0001475	1	1	1	1	0.02083	1006652826	sequence	XM_002145004.1 Penicillium marneffei ATCC 18224 conserved hypothetical protein, mRNA
0.0001475	1	0	7	1	2.525e-07	28572	species	Talaromyces funiculosus
0.0001475	1	1	5	1	2.438e-06	1004835669	sequence	CP036227.1 Talaromyces funiculosus strain X33 chromosome 5
0.0001475	1	0	4	1	1.139e-07	128442	species	Talaromyces pinophilus
0.0001475	1	1	1	1	2.65e-07	1005277085	sequence	CP017348.1 Talaromyces pinophilus strain 1-95 chromosome 5, complete sequence
0.000295	2	0	7	1.43	4.303e-07	1131624	family	Thermoascaceae
0.000295	2	0	7	1.43	4.357e-07	5092	genus	Byssochlamys
0.000295	2	0	7	1.43	4.38e-07	264951	species	Byssochlamys spectabilis
0.0001475	1	1	2	2.5	0.002653	1006055608	sequence	XM_028629724.1 Byssochlamys spectabilis hypothetical protein (C8Q69DRAFT_454735), mRNA
0.0001475	1	1	1	1	0.0004144	1006052507	sequence	XM_028631367.1 Byssochlamys spectabilis hypothetical protein (C8Q69DRAFT_478211), mRNA
0.003688	25	0	174	1.37	1.379e-06	33183	order	Onygenales
0.002213	15	0	117	1.22	3.007e-06	1593277	no rank	Onygenales incertae sedis
0.002065	14	0	113	1.23	5.675e-06	5500	genus	Coccidioides
0.001623	11	0	64	1.38	9.61e-06	5501	species	Coccidioides immitis
0.001623	11	0	64	1.38	9.649e-06	246410	no rank	Coccidioides immitis RS
0.0007375	5	5	7	3.86	0.005405	1006003954	sequence	XM_001243971.2 Coccidioides immitis RS TBC domain-containing protein (CIMG_03413), partial mRNA
0.000295	2	2	4	1.75	0.009174	1006010557	sequence	XM_004446155.1 Coccidioides immitis RS pyruvate dehydrogenase kinase (CIMG_05416), mRNA
0.0001475	1	1	6	1.17	0.004383	1006012198	sequence	XM_004445137.1 Coccidioides immitis RS hypothetical protein (CIMG_13328), partial mRNA
0.0001475	1	1	4	1	0.003384	1006008239	sequence	XM_001246315.2 Coccidioides immitis RS hypothetical protein (CIMG_00087), mRNA
0.0001475	1	1	3	1	0.005396	1006002386	sequence	XM_001240228.2 Coccidioides immitis RS hypothetical protein (CIMG_12933), partial mRNA
0.0001475	1	1	2	1	0.003082	1006005751	sequence	XM_001241249.2 Coccidioides immitis RS hypothetical protein (CIMG_13211), partial mRNA
0.0004425	3	0	49	1.04	1.138e-05	199306	species	Coccidioides posadasii
0.0004425	3	0	47	1.02	1.118e-05	222929	no rank	Coccidioides posadasii C735 delta SOWgp
0.0001475	1	1	6	1	0.003621	1005810397	sequence	XM_003069038.1 Coccidioides posadasii C735 delta SOWgp Major Facilitator Superfamily protein (CPC735_022750), mRNA
0.0001475	1	1	5	1	0.008532	1005810762	sequence	XM_003069403.1 Coccidioides posadasii C735 delta SOWgp Homoserine O-acetyltransferase, putative (CPC735_026400), mRNA
0.0001475	1	1	3	1	0.001988	1005810242	sequence	XM_003069953.1 Coccidioides posadasii C735 delta SOWgp hypothetical protein (CPC735_031900), mRNA
0.0001475	1	0	4	1	2.118e-07	38946	genus	Paracoccidioides
0.0001475	1	0	1	1	1.376e-07	1048829	species	Paracoccidioides lutzii
0.0001475	1	0	1	1	1.376e-07	502779	no rank	Paracoccidioides lutzii Pb01
0.0001475	1	1	1	1	0.00146	1006774467	sequence	XM_015847894.1 Paracoccidioides lutzii Pb01 hypothetical protein (PAAG_12401), partial mRNA
0.000885	6	0	32	1.75	6.286e-07	34384	family	Arthrodermataceae
0.000885	6	0	27	1.89	1.05e-06	5550	genus	Trichophyton
0.0007375	5	0	18	2.17	3.588e-06	63417	species	Trichophyton verrucosum
0.0007375	5	0	18	2.17	3.592e-06	663202	no rank	Trichophyton verrucosum HKI 0517
0.00059	4	4	7	4	0.03415	1007191464	sequence	XM_003023872.1 Trichophyton verrucosum HKI 0517 hypothetical protein, mRNA
0.0001475	1	1	1	1	0.006803	1007192896	sequence	XM_003021970.1 Trichophyton verrucosum HKI 0517 hypothetical protein, mRNA
0.0001475	1	0	8	1.38	1.559e-06	63400	species	Trichophyton benhamiae
0.0001475	1	0	8	1.38	1.571e-06	663331	no rank	Trichophyton benhamiae CBS 112371
0.0001475	1	1	3	2	0.006198	1007200687	sequence	XM_003010841.1 Trichophyton benhamiae CBS 112371 hypothetical protein (ARB_02927), partial mRNA
0.00059	4	0	25	1.56	1.004e-06	299071	family	Ajellomycetaceae
0.00059	4	0	25	1.56	1.855e-06	229219	genus	Blastomyces
0.00059	4	0	25	1.56	1.86e-06	1681229	species	Blastomyces gilchristii
0.00059	4	0	25	1.56	1.86e-06	559298	no rank	Blastomyces gilchristii SLH14081
0.0001475	1	1	2	7.5	0.0001495	1006882863	sequence	XM_002625495.1 Ajellomyces dermatitidis SLH14081 dynein heavy chain, mRNA
0.0001475	1	1	10	1.1	0.004268	1006889673	sequence	XM_002626884.1 Ajellomyces dermatitidis SLH14081 conserved hypothetical protein, mRNA
0.0001475	1	1	7	1	0.005477	1006881143	sequence	XM_002621284.1 Ajellomyces dermatitidis SLH14081 conserved hypothetical protein, mRNA
0.0001475	1	1	2	1	0.0004254	1006880148	sequence	XM_002621396.1 Ajellomyces dermatitidis SLH14081 guanyl-nucleotide exchange factor, mRNA
0.0001475	1	0	5	1	1.268e-08	451870	subclass	Chaetothyriomycetidae
0.0001475	1	0	5	1	1.319e-08	34395	order	Chaetothyriales
0.0001475	1	0	5	1	1.378e-08	43219	family	Herpotrichiellaceae
0.0001475	1	0	3	1	2.032e-08	5583	genus	Exophiala
0.0001475	1	0	3	1	8.87e-08	91925	species	Exophiala lecanii-corni
0.0001475	1	1	2	1	5.084e-07	1005159603	sequence	CP034370.1 Exophiala lecanii-corni strain CBS 102400 chromosome 1, complete sequence
0.008113	55	0	220	1.13	3.467e-07	715962	no rank	dothideomyceta
0.008113	55	0	220	1.13	3.471e-07	147541	class	Dothideomycetes
0.005163	35	0	137	1.15	3.859e-07	451868	subclass	Pleosporomycetidae
0.005163	35	0	137	1.15	3.862e-07	92860	order	Pleosporales
0.005015	34	0	134	1.15	4.044e-07	715340	suborder	Pleosporineae
0.003688	25	0	88	1.1	7.622e-07	34374	family	Leptosphaeriaceae
0.003688	25	0	88	1.1	7.628e-07	5021	genus	Leptosphaeria
0.003688	25	2	88	1.1	7.631e-07	220671	no rank	Leptosphaeria maculans species complex
0.002213	15	0	50	1.1	1.812e-06	5022	species	Leptosphaeria maculans
0.001623	11	0	36	1.14	1.075e-05	225342	no rank	Leptosphaeria maculans 'brassicae' group
0.001623	11	2	36	1.14	1.124e-05	985895	no rank	Leptosphaeria maculans JN3
0.0004425	3	3	6	1.83	4.851e-05	1007784932	sequence	FP929127.1 Leptosphaeria maculans JN3 lm_SuperContig_2_v2 genomic supercontig, whole genome, isolate v23.1.3_x0001_FO906077.1 Leptosphaeria maculans brassicae jn3_SuperContig_2 complete sequence
0.0004425	3	3	3	1	5.398e-05	1007784919	sequence	FP929133.1 Leptosphaeria maculans JN3 lm_SuperContig_14_v2 genomic supercontig, whole genome, isolate v23.1.3_x0001_FO906094.1 Leptosphaeria maculans brassicae jn3_SuperContig_14 complete sequence
0.000295	2	2	6	1	0.0001003	1007784931	sequence	FP929126.1 Leptosphaeria maculans JN3 lm_SuperContig_20_v2 genomic supercontig, whole genome, isolate v23.1.3_x0001_FO906087.1 Leptosphaeria maculans brassicae jn3_SuperContig_20 complete sequence
0.0001475	1	1	6	1	6.775e-05	1007784944	sequence	FP929064.1 Leptosphaeria maculans JN3 lm_SuperContig_9_v2 genomic supercontig, whole genome, isolate v23.1.3_x0001_FO906024.1 Leptosphaeria maculans brassicae jn3_SuperContig_9 complete sequence
0.00059	4	0	14	1	5.796e-07	225343	no rank	Leptosphaeria maculans 'lepidii' group
0.0001475	1	1	5	1	5.439e-05	1005815205	sequence	FO905989.1 Leptosphaeria maculans lepidii ibcn84_scaffold00035 complete sequence
0.0001475	1	1	3	1	2.644e-06	1005815232	sequence	FO906016.1 Leptosphaeria maculans lepidii ibcn84_scaffold00008 complete sequence
0.0001475	1	1	2	1	3.625e-06	1005815222	sequence	FO906006.1 Leptosphaeria maculans lepidii ibcn84_scaffold00018 complete sequence
0.0001475	1	1	2	1	4.749e-06	1005815219	sequence	FO906003.1 Leptosphaeria maculans lepidii ibcn84_scaffold00021 complete sequence
0.00118	8	0	33	1.12	5.658e-07	220672	species	Leptosphaeria biglobosa
0.001033	7	0	24	1.17	7.983e-07	225338	no rank	Leptosphaeria biglobosa 'brassicae' group
0.0004425	3	3	7	1.43	7.537e-06	1005814295	sequence	FO905656.1 Leptosphaeria biglobosa brassicae b35_scaffold00008 complete sequence
0.0001475	1	1	4	1	0.0001317	1005813585	sequence	FO906534.1 Leptosphaeria maculans brassicae wa74_scaffold00552 complete sequence
0.0001475	1	1	3	1	0.0004995	1005813857	sequence	FO906407.1 Leptosphaeria maculans brassicae wa74_scaffold00679 complete sequence
0.0001475	1	1	2	1	0.004608	1005813705	sequence	FO906654.1 Leptosphaeria maculans brassicae wa74_scaffold00432 complete sequence
0.0001475	1	1	1	1	2.573e-05	1005814007	sequence	FO906930.1 Leptosphaeria maculans brassicae wa74_scaffold00156 complete sequence
0.0001475	1	0	9	1	3.266e-07	225344	no rank	Leptosphaeria biglobosa 'thlaspii' group
0.0001475	1	1	2	1	2.15e-06	1005815466	sequence	FO905893.1 Leptosphaeria biglobosa Thlaspii ibcn65_scaffold00008 complete sequence
0.0007375	5	0	38	1.24	2.36e-07	28556	family	Pleosporaceae
0.000295	2	0	9	1.44	1.462e-07	5598	genus	Alternaria
0.0001475	1	0	8	1.5	2.594e-07	2499262	section	Alternaria sect. Porri
0.0001475	1	0	8	1.5	2.597e-07	48100	species	Alternaria solani
0.0001475	1	1	1	1	4.244e-07	1004988054	sequence	CP022030.1 Alternaria solani isolate NL03003 chromosome 7, complete sequence
0.0001475	1	0	1	1	3.48e-08	2499237	section	Alternaria sect. Alternaria
0.0001475	1	0	1	1	8.227e-08	187734	species group	Alternaria alternata complex
0.0001475	1	0	1	1	8.245e-08	5599	species	Alternaria alternata
0.0001475	1	1	1	1	0.001043	1004802446	sequence	XM_018535880.1 Alternaria alternata hypothetical protein mRNA
0.000295	2	0	5	1	2.999e-07	91493	genus	Exserohilum
0.000295	2	0	5	1	3.007e-07	93612	species	Exserohilum turcicum
0.000295	2	0	5	1	3.019e-07	671987	no rank	Exserohilum turcica Et28A
0.0001475	1	1	2	1	0.0007698	1007280875	sequence	XM_008027956.1 Setosphaeria turcica Et28A hypothetical protein partial mRNA
0.0001475	1	1	2	1	0.0006006	1007275249	sequence	XM_008026057.1 Setosphaeria turcica Et28A hypothetical protein partial mRNA
0.0001475	1	0	24	1.21	3.682e-07	33194	genus	Bipolaris
0.0001475	1	0	23	1.22	1.33e-06	5016	species	Bipolaris maydis
0.0001475	1	1	4	1	0.0001924	1004662906	sequence	AC277166.1 Bipolaris maydis clone FNFP205-M20, complete sequence
0.00059	4	0	7	1.29	1.334e-07	5020	family	Phaeosphaeriaceae
0.00059	4	0	7	1.29	1.34e-07	1351751	genus	Parastagonospora
0.00059	4	1	7	1.29	1.341e-07	13684	species	Parastagonospora nodorum
0.0001475	1	1	3	1.67	2.278e-05	1004812765	sequence	CP022820.1 Parastagonospora nodorum isolate LDN03-Sn4 chromosome 20, complete sequence
0.0001475	1	1	1	1	2.902e-06	1004812795	sequence	CP022856.1 Parastagonospora nodorum isolate Sn79-1087 chromosome 5, complete sequence
0.0001475	1	1	1	1	2.815e-06	1004812796	sequence	CP022857.1 Parastagonospora nodorum isolate Sn79-1087 chromosome 7, complete sequence
0.0001475	1	0	3	1	1.355e-07	1255046	suborder	Massarineae
0.0001475	1	0	3	1	1.372e-07	221678	family	Didymosphaeriaceae
0.0001475	1	0	3	1	1.378e-07	125369	genus	Paraphaeosphaeria
0.0001475	1	0	3	1	1.385e-07	1460663	species	Paraphaeosphaeria sporulosa
0.0001475	1	1	3	1	0.006993	1008819822	sequence	XM_018180902.1 Paraphaeosphaeria sporulosa hypothetical protein partial mRNA
0.00177	12	0	48	1.17	2.108e-07	451867	subclass	Dothideomycetidae
0.001328	9	0	41	1.17	2.274e-07	134362	order	Capnodiales
0.001328	9	0	40	1.18	2.436e-07	93133	family	Mycosphaerellaceae
0.00059	4	0	13	1.38	7.714e-07	237179	genus	Sphaerulina
0.00059	4	0	13	1.38	7.729e-07	85929	species	Sphaerulina musiva
0.00059	4	0	13	1.38	7.741e-07	692275	no rank	Sphaerulina musiva SO2202
0.0001475	1	1	2	3	0.001524	1007327187	sequence	XM_016902085.1 Sphaerulina musiva SO2202 hypothetical protein mRNA
0.0001475	1	1	4	1	0.00443	1007334406	sequence	XM_016906856.1 Sphaerulina musiva SO2202 hypothetical protein mRNA
0.0001475	1	1	3	1.33	0.001221	1007332802	sequence	XM_016907523.1 Sphaerulina musiva SO2202 hypothetical protein partial mRNA
0.0001475	1	1	1	1	0.0009099	1007331473	sequence	XM_016904456.1 Sphaerulina musiva SO2202 hypothetical protein mRNA
0.0004425	3	0	17	1.06	2.752e-07	1047167	genus	Zymoseptoria
0.0004425	3	0	17	1.06	2.753e-07	1047171	species	Zymoseptoria tritici
0.000295	2	0	4	1	7.264e-07	1276529	no rank	Zymoseptoria tritici ST99CH_1A5
0.0001475	1	1	1	1	6.166e-06	1008264773	sequence	LT882694.1 Zymoseptoria tritici ST99CH_1A5 genome assembly, chromosome: 19
0.0001475	1	1	1	1	2.658e-06	1008264777	sequence	LT882679.1 Zymoseptoria tritici ST99CH_1A5 genome assembly, chromosome: 4
0.0001475	1	0	6	1.17	1.113e-06	1276532	no rank	Zymoseptoria tritici ST99CH_1E4
0.0001475	1	1	2	1	9.097e-06	1008264791	sequence	LT854263.1 Zymoseptoria tritici ST99CH_1E4 genome assembly, chromosome: ZT1E4_chr_11
0.000295	2	0	10	1.1	1.977e-07	29002	genus	Cercospora
0.000295	2	0	10	1.1	3.446e-07	438356	species	Cercospora sojina
0.0001475	1	1	5	1	1.887e-06	1006634808	sequence	CP036212.1 Cercospora sojina strain RACE15 chromosome VII, complete sequence
0.0001475	1	1	3	1.33	7.777e-07	1006634805	sequence	CP036209.1 Cercospora sojina strain RACE15 chromosome VIII, complete sequence
0.0004425	3	0	7	1.14	1.482e-07	5014	order	Dothideales
0.0004425	3	0	7	1.14	1.486e-07	1570301	family	Saccotheciaceae
0.0004425	3	0	7	1.14	1.486e-07	5579	genus	Aureobasidium
0.000295	2	0	5	1	2.886e-07	5580	species	Aureobasidium pullulans
0.000295	2	0	5	1	2.918e-07	1043002	no rank	Aureobasidium pullulans EXF-150
0.0001475	1	1	3	1	0.004545	1007854585	sequence	XM_029899128.1 Aureobasidium pullulans EXF-150 uncharacterized protein (M438DRAFT_17166), mRNA
0.0001475	1	1	2	1	0.001998	1007861757	sequence	XM_029905795.1 Aureobasidium pullulans EXF-150 guanylate kinase (M438DRAFT_346943), mRNA
0.0001475	1	0	1	2	6.299e-08	1042127	species	Aureobasidium subglaciale
0.0001475	1	0	1	2	6.299e-08	1043005	no rank	Aureobasidium subglaciale EXF-2481
0.0001475	1	1	1	2	0.001087	1007883476	sequence	XM_013486415.1 Aureobasidium subglaciale EXF-2481 hypothetical protein partial mRNA
0.00118	8	0	35	1	6.877e-07	159987	no rank	Dothideomycetes incertae sedis
0.001033	7	0	26	1	1.437e-06	451869	order	Botryosphaeriales
0.001033	7	0	26	1	1.464e-06	45131	family	Botryosphaeriaceae
0.001033	7	0	26	1	1.54e-06	66735	genus	Diplodia
0.001033	7	0	26	1	1.55e-06	236234	species	Diplodia corticola
0.0001475	1	1	7	1	0.001699	1005918143	sequence	XM_020273445.1 Diplodia corticola vacuolar protein sorting-associated protein 62 (BKCO1_2600046), partial mRNA
0.0001475	1	1	4	1	0.00123	1005918446	sequence	XM_020273735.1 Diplodia corticola transcription initiation protein spt5 (BKCO1_2800082), partial mRNA
0.0001475	1	1	2	1	0.001371	1005908787	sequence	XM_020272833.1 Diplodia corticola hypothetical protein (BKCO1_2200036), partial mRNA
0.0001475	1	1	1	1	0.0003713	1005909596	sequence	XM_020271394.1 Diplodia corticola fre family ferric-chelate reductase (BKCO1_16000125), partial mRNA
0.0001475	1	1	1	1	0.0004223	1005910316	sequence	XM_020279896.1 Diplodia corticola glycosyl hydrolase (BKCO1_900070), partial mRNA
0.0001475	1	1	1	1	0.001126	1005913723	sequence	XM_020280001.1 Diplodia corticola hypothetical protein (BKCO1_9500018), partial mRNA
0.0001475	1	1	1	1	0.0007082	1005919124	sequence	XM_020274716.1 Diplodia corticola hypothetical protein (BKCO1_3400093), partial mRNA
0.0001475	1	0	2	1	1.52e-07	1955842	genus	Coniosporium
0.0001475	1	0	2	1	1.521e-07	61459	species	Coniosporium apollinis
0.0001475	1	0	2	1	1.522e-07	1168221	no rank	Coniosporium apollinis CBS 100218
0.0001475	1	1	2	1	0.001248	1008074435	sequence	XM_007784640.1 Coniosporium apollinis CBS 100218 hypothetical protein partial mRNA
0.0001475	1	0	10	1.1	8.067e-07	147547	class	Lecanoromycetes
0.0001475	1	0	10	1.1	8.263e-07	1520881	no rank	OSLEUM clade
0.0001475	1	0	10	1.1	9.945e-07	388435	subclass	Lecanoromycetidae
0.0001475	1	0	2	1.5	2.922e-07	5197	order	Lecanorales
0.0001475	1	0	2	1.5	2.938e-07	157822	suborder	Lecanorineae
0.0001475	1	0	2	1.5	1.016e-06	78060	family	Parmeliaceae
0.0001475	1	0	2	1.5	5.068e-06	86620	genus	Usnea
0.0001475	1	0	1	1	1.571e-05	142670	species	Usnea ceratina
0.0001475	1	1	1	1	1.747e-05	1005301579	sequence	KX987159.1 Usnea ceratina mitochondrion, complete genome
0.0004425	3	0	12	1.08	6.431e-07	189478	class	Orbiliomycetes
0.0004425	3	0	12	1.08	6.432e-07	189479	order	Orbiliales
0.0004425	3	0	12	1.08	6.446e-07	47021	family	Orbiliaceae
0.000295	2	0	9	1.11	2.024e-05	314126	genus	Drechslerella
0.000295	2	0	9	1.11	2.13e-05	47238	species	Drechslerella brochopaga
0.000295	2	2	9	1.11	3.686e-05	1004983302	sequence	MK820635.1 Drechslerella brochopaga mitochondrion, complete genome
0.0001475	1	0	3	1	1.742e-07	13348	genus	Arthrobotrys
0.0001475	1	0	3	1	1.77e-07	13349	species	Arthrobotrys oligospora
0.0001475	1	0	3	1	1.784e-07	756982	no rank	Arthrobotrys oligospora ATCC 24927
0.0001475	1	1	1	1	0.0004916	1007517118	sequence	XM_011123915.1 Arthrobotrys oligospora ATCC 24927 hypothetical protein mRNA
0.000295	2	0	9	1.44	7.418e-07	147549	class	Pezizomycetes
0.000295	2	0	9	1.44	7.438e-07	5185	order	Pezizales
0.0001475	1	0	3	2.33	9.376e-06	5192	family	Morchellaceae
0.0001475	1	0	3	2.33	1.028e-05	5193	genus	Morchella
0.0001475	1	0	1	3	7.101e-06	1051054	no rank	Morchella elata clade
0.0001475	1	1	1	3	1.062e-05	1174673	species	Morchella importuna
0.0001475	1	0	3	1	3.832e-06	110846	family	Pyronemataceae
0.0001475	1	0	3	1	1.503e-05	47204	genus	Pyronema
0.0001475	1	0	3	1	1.542e-05	337075	species	Pyronema omphalodes
0.0001475	1	1	3	1	1.633e-05	1006373386	sequence	KU707476.1 Pyronema omphalodes strain CBS 100304 culture-collection CBS:100304 mitochondrion, complete genome
0.03437	233	0	2132	1.24	2.572e-06	147537	subphylum	Saccharomycotina
0.03437	233	0	2132	1.24	2.572e-06	4891	class	Saccharomycetes
0.03437	233	2	2132	1.24	2.572e-06	4892	order	Saccharomycetales
0.01254	85	2	1186	1.13	5.568e-06	766764	family	Debaryomycetaceae
0.00767	52	1	478	1.31	1.604e-05	507510	genus	Hyphopichia
0.006933	47	0	443	1.31	2.958e-05	717741	species	Hyphopichia pseudoburtonii
0.002655	18	18	120	1.65	3.95e-05	1007375624	sequence	CP024751.1 Hyphopichia pseudoburtonii isolate makgeolli chromosome 1, complete sequence
0.001328	9	9	63	1.14	3.129e-05	1007375626	sequence	CP024753.1 Hyphopichia pseudoburtonii isolate makgeolli chromosome 3, complete sequence
0.0007375	5	5	72	1.04	3.185e-05	1007375625	sequence	CP024752.1 Hyphopichia pseudoburtonii isolate makgeolli chromosome 2, complete sequence
0.0007375	5	5	47	1.13	2.517e-05	1007375629	sequence	CP024756.1 Hyphopichia pseudoburtonii isolate makgeolli chromosome 6, complete sequence
0.0004425	3	3	41	1.22	2.069e-05	1007375627	sequence	CP024754.1 Hyphopichia pseudoburtonii isolate makgeolli chromosome 4, complete sequence
0.0004425	3	3	14	1.14	1.722e-05	1007375631	sequence	CP024758.1 Hyphopichia pseudoburtonii isolate makgeolli chromosome 8, complete sequence
0.000295	2	2	52	1.23	2.721e-05	1007375628	sequence	CP024755.1 Hyphopichia pseudoburtonii isolate makgeolli chromosome 5, complete sequence
0.000295	2	2	14	1.29	1.371e-05	1007375630	sequence	CP024757.1 Hyphopichia pseudoburtonii isolate makgeolli chromosome 7, complete sequence
0.00059	4	0	31	1.42	2.097e-06	717740	species	Hyphopichia burtonii
0.0004425	3	3	8	2.62	8.305e-06	1007375591	sequence	CP024760.1 Hyphopichia burtonii isolate makgeolli chromosome 2
0.0001475	1	1	7	1	7.932e-06	1007375592	sequence	CP024761.1 Hyphopichia burtonii isolate makgeolli chromosome 3
0.00354	24	0	174	1.03	1.964e-06	1535325	no rank	Candida/Lodderomyces clade
0.00295	20	0	158	1.03	1.971e-06	1535326	genus	Candida
0.00177	12	9	71	1.01	3.968e-06	5476	species	Candida albicans
0.0001475	1	1	3	1	0.0005639	1004730074	sequence	CP025160.1 Candida albicans strain SC5314-P0 chromosome 3B
0.0001475	1	1	3	1	7.468e-06	1004730751	sequence	CP032019.1 Candida albicans strain TIMM 1768 chromosome 1, complete sequence
0.0001475	1	1	1	1	8.068e-05	1004730072	sequence	CP025158.1 Candida albicans strain SC5314-P0 chromosome 1B
0.0007375	5	0	63	1.05	4.696e-06	42374	species	Candida dubliniensis
0.0007375	5	1	58	1.05	4.355e-06	573826	no rank	Candida dubliniensis CD36
0.000295	2	2	23	1.04	1.899e-05	1006936973	sequence	FM992688.1 Candida dubliniensis CD36 chromosome 1, complete sequence
0.0001475	1	1	16	1.06	1.887e-05	1006936972	sequence	FM992695.1 Candida dubliniensis CD36 chromosome R, complete sequence
0.0001475	1	1	4	1	1.157e-05	1006936971	sequence	FM992694.1 Candida dubliniensis CD36 chromosome 7, complete sequence
0.0001475	1	0	17	1	1.337e-06	5480	species	Candida parapsilosis
0.0001475	1	1	5	1	2.353e-06	1004739916	sequence	HE605203.1 Candida parapsilosis strain CDC317 annotated contig 005569
0.0001475	1	0	4	1.25	3.227e-07	273371	species	Candida orthopsilosis
0.0001475	1	0	4	1.25	3.252e-07	1136231	no rank	Candida orthopsilosis Co 90-125
0.0001475	1	1	3	1	3.846e-06	1008038782	sequence	HE681720.1 Candida orthopsilosis Co 90-125, chromosome 2 draft sequence
0.0001475	1	0	2	1	1.524e-07	5486	species	Candida viswanathii
0.0001475	1	1	1	1	0.004115	1004748927	sequence	XM_026740773.1 Candida viswanathii 6-phosphogluconate dehydrogenase, decarboxylating (DOR14_0), mRNA
0.00059	4	0	16	1.06	1.905e-06	36913	genus	Lodderomyces
0.00059	4	0	16	1.06	1.905e-06	36914	species	Lodderomyces elongisporus
0.00059	4	0	16	1.06	1.907e-06	379508	no rank	Lodderomyces elongisporus NRRL YB-4239
0.0001475	1	1	3	1	0.001275	1006470645	sequence	XM_001523704.1 Lodderomyces elongisporus NRRL YB-4239 conserved hypothetical protein (LELG_05170) partial mRNA
0.0001475	1	1	3	1	0.0006018	1006475467	sequence	XM_001528439.1 Lodderomyces elongisporus NRRL YB-4239 hypothetical protein (LELG_01009) partial mRNA
0.0001475	1	1	1	1	0.000387	1006472364	sequence	XM_001526909.1 Lodderomyces elongisporus NRRL YB-4239 conserved hypothetical protein (LELG_01788) partial mRNA
0.0001475	1	1	1	1	0.001028	1006474464	sequence	XM_001525386.1 Lodderomyces elongisporus NRRL YB-4239 hypothetical protein (LELG_03364) partial mRNA
0.0004425	3	0	512	1	6.323e-05	766728	genus	Meyerozyma
0.0004425	3	0	512	1	6.346e-05	4929	species	Meyerozyma guilliermondii
0.0004425	3	0	512	1	6.435e-05	294746	no rank	Meyerozyma guilliermondii ATCC 6260
0.0001475	1	1	269	1	0.1435	1006118832	sequence	XM_001483053.1 Meyerozyma guilliermondii ATCC 6260 hypothetical protein (PGUG_05058) partial mRNA
0.0001475	1	1	240	1	0.1447	1006118833	sequence	XM_001483054.1 Meyerozyma guilliermondii ATCC 6260 hypothetical protein (PGUG_05059) partial mRNA
0.0001475	1	1	3	1	0.00491	1006116728	sequence	XM_001484450.1 Meyerozyma guilliermondii ATCC 6260 hypothetical protein (PGUG_03881) partial mRNA
0.000295	2	0	8	1	4.818e-07	766502	genus	Millerozyma
0.000295	2	0	8	1	4.827e-07	4920	species	Millerozyma farinosa
0.000295	2	0	8	1	4.868e-07	559304	no rank	Millerozyma farinosa CBS 7064
0.0001475	1	1	5	1	8.655e-06	1006889760	sequence	FO082057.1 Pichia sorbitophila strain CBS 7064 chromosome C complete sequence
0.0001475	1	1	1	1	5.209e-07	1006889753	sequence	FO082048.1 Pichia sorbitophila strain CBS 7064 chromosome L complete sequence_x0001_FO082049.1 Pichia sorbitophila strain CBS 7064 chromosome K complete sequence
0.000295	2	0	2	1	2.147e-07	766748	genus	Babjeviella
0.000295	2	0	2	1	2.147e-07	45609	species	Babjeviella inositovora
0.000295	2	0	2	1	2.151e-07	984486	no rank	Babjeviella inositovora NRRL Y-12698
0.000295	2	2	2	1	0.001692	1007776628	sequence	XM_019126901.1 Babjeviella inositovora NRRL Y-12698 hypothetical protein mRNA
0.00885	60	0	409	1.26	1.324e-06	4893	family	Saccharomycetaceae
0.006343	43	0	318	1.19	3.422e-06	4930	genus	Saccharomyces
0.004868	33	10	246	1.22	8.604e-06	4932	species	Saccharomyces cerevisiae
0.0007375	5	5	29	1.03	0.01354	1004637351	sequence	CP022968.1 Saccharomyces cerevisiae strain CEN.PK113-7D chromosome III, complete sequence
0.0007375	5	0	4	3.75	0.0001612	1294318	no rank	Saccharomyces cerevisiae YJM681
0.0007375	5	5	3	4.67	0.002705	1008319234	sequence	CP004633.2 Saccharomyces cerevisiae YJM681 chromosome II genomic sequence
0.0004425	3	3	30	1	0.006714	1004637357	sequence	CP022974.1 Saccharomyces cerevisiae strain CEN.PK113-7D chromosome IX, complete sequence
0.000295	2	2	24	1	0.01294	1004637349	sequence	CP022966.2 Saccharomyces cerevisiae strain CEN.PK113-7D chromosome I, complete sequence
0.0001475	1	1	18	1	0.004496	1004637363	sequence	CP022980.1 Saccharomyces cerevisiae strain CEN.PK113-7D chromosome XV, complete sequence
0.0001475	1	1	12	1.5	0.01527	1004637359	sequence	CP022976.1 Saccharomyces cerevisiae strain CEN.PK113-7D chromosome XI, complete sequence
0.0001475	1	1	12	1	0.002602	1004637364	sequence	CP022981.2 Saccharomyces cerevisiae strain CEN.PK113-7D chromosome XVI, complete sequence
0.0001475	1	1	11	1.09	0.01158	1004637354	sequence	CP022971.1 Saccharomyces cerevisiae strain CEN.PK113-7D chromosome VI, complete sequence
0.0001475	1	1	3	1	0.0003822	1004637356	sequence	CP022973.1 Saccharomyces cerevisiae strain CEN.PK113-7D chromosome VIII, complete sequence
0.0001475	1	0	2	1	3.368e-05	643680	no rank	Saccharomyces cerevisiae EC1118
0.0001475	1	1	1	1	0.0002916	1007046497	sequence	FN393060.2 Saccharomyces cerevisiae EC1118 chromosome II, EC1118_1B15 genomic scaffold, whole genome shotgun sequence
0.0001475	1	1	2	1	0.03226	1004636724	sequence	CP020136.1 Saccharomyces cerevisiae strain S288c chromosome XIV, complete sequence
0.0001475	1	1	1	1	0.002198	1004630101	sequence	AB293445.1 Saccharomyces cerevisiae gene for aquaporin Aqy1, complete cds, clone: COS4
0.00059	4	0	40	1.1	1.517e-06	27291	species	Saccharomyces paradoxus
0.0001475	1	1	4	1	2.378e-05	1004814351	sequence	CP020269.1 Saccharomyces paradoxus strain N44 chromosome XI, complete sequence
0.0001475	1	1	3	1	1.115e-05	1004814402	sequence	CP020320.1 Saccharomyces paradoxus strain UWOPS91-917.1 chromosome XI, complete sequence
0.0001475	1	1	1	1	2.744e-06	1004814407	sequence	CP020325.1 Saccharomyces paradoxus strain UWOPS91-917.1 chromosome XVI, complete sequence
0.0001475	1	1	1	1	4.497e-06	1004814335	sequence	CP020253.1 Saccharomyces paradoxus strain CBS432 chromosome XII sequence
0.0004425	3	0	16	1	1.447e-06	1987369	species	Saccharomyces jurei
0.000295	2	2	12	1	1.884e-05	1009110676	sequence	LT986473.1 Saccharomyces jurei genome assembly, chromosome: XI
0.0001475	1	1	2	1	3.846e-06	1009110671	sequence	LT986468.1 Saccharomyces jurei genome assembly, chromosome: V
0.0004425	3	0	8	1.25	7.191e-07	1080349	species	Saccharomyces eubayanus
0.000295	2	2	3	1.67	9.454e-06	1007973230	sequence	CP030956.1 Saccharomyces eubayanus strain CBS12357 chromosome XII
0.0001475	1	1	1	1	2.633e-06	1007973220	sequence	CP030946.1 Saccharomyces eubayanus strain CBS12357 chromosome II, complete sequence
0.000885	6	0	20	2.05	7.837e-07	113604	genus	Tetrapisispora
0.000885	6	0	20	2.05	1.462e-06	1071379	species	Tetrapisispora blattae
0.000885	6	0	20	2.05	1.462e-06	1071380	no rank	Tetrapisispora blattae CBS 6284
0.0004425	3	3	9	3.33	9.589e-06	1007921773	sequence	HE806317.1 Tetrapisispora blattae CBS 6284 chromosome 2, complete genome
0.0001475	1	1	4	1	1.045e-05	1007921768	sequence	HE806321.1 Tetrapisispora blattae CBS 6284 chromosome 6, complete genome
0.0001475	1	1	2	1	1.968e-06	1007921767	sequence	HE806316.1 Tetrapisispora blattae CBS 6284 chromosome 1, complete genome
0.0001475	1	1	1	1	3.334e-06	1007921771	sequence	HE806324.1 Tetrapisispora blattae CBS 6284 chromosome 9, complete genome
0.00059	4	0	30	1.27	1.04e-06	4953	genus	Zygosaccharomyces
0.0004425	3	0	24	1.29	2.536e-06	4956	species	Zygosaccharomyces rouxii
0.000295	2	2	11	1.36	0.1078	1004651064	sequence	KX539259.1 Zygosaccharomyces rouxii isolate zr11923.3 26S-5S intergenic spacer, partial sequence
0.0001475	1	1	1	1	2.133e-06	1004645952	sequence	CU928179.1 Zygosaccharomyces rouxii strain CBS732 chromosome G complete sequence
0.0001475	1	0	6	1.17	6.894e-07	1365886	species	Zygosaccharomyces parabailii
0.0001475	1	1	4	1.25	6.195e-05	1008462555	sequence	CP019494.1 Zygosaccharomyces parabailii strain ATCC 60483 chromosome 5, complete sequence
0.00059	4	0	27	1.07	9.623e-07	4910	genus	Kluyveromyces
0.00059	4	2	27	1.07	1.565e-06	4911	species	Kluyveromyces marxianus
0.0001475	1	1	2	1	2.694e-05	1004615420	sequence	AP014604.1 Kluyveromyces marxianus DNA, chromosome 6, complete genome, strain: NBRC 1777
0.0001475	1	1	1	1	2.363e-05	1004615770	sequence	CP023459.1 Kluyveromyces marxianus strain NRRL Y-6860 chromosome 4, complete sequence
0.000295	2	0	7	2.29	3.205e-07	71245	genus	Kazachstania
0.000295	2	0	5	1.2	4.713e-07	588726	species	Kazachstania naganishii
0.000295	2	1	5	1.2	4.719e-07	1071383	no rank	Kazachstania naganishii CBS 8797
0.0001475	1	1	2	1.5	1.023e-05	1007937841	sequence	HE978319.1 Kazachstania naganishii CBS 8797 chromosome 6, complete genome
0.0001475	1	0	1	1	3.738e-08	33170	genus	Eremothecium
0.0001475	1	1	1	1	1.164e-07	45286	species	Eremothecium sinecaudum
0.004278	29	0	242	1.23	4.291e-06	34366	family	Saccharomycopsidaceae
0.004278	29	8	242	1.23	4.291e-06	4943	genus	Saccharomycopsis
0.001328	9	0	69	1.32	1.651e-05	4944	species	Saccharomycopsis fibuligera
0.00059	4	4	25	1.12	3.52e-05	1004638484	sequence	CP015978.1 Saccharomycopsis fibuligera strain ATCC 36309 chromosome 1 sequence
0.000295	2	2	7	1.29	0.0001396	1004638493	sequence	CP012825.1 Saccharomycopsis fibuligera strain KPH12 chromosome 3, complete sequence
0.000295	2	2	4	1	1.443e-05	1004638489	sequence	CP015983.1 Saccharomycopsis fibuligera strain ATCC 36309 chromosome 6 sequence
0.0001475	1	1	12	1	1.306e-05	1004638485	sequence	CP015979.1 Saccharomycopsis fibuligera strain ATCC 36309 chromosome 2 sequence
0.00118	8	0	85	1.02	4.876e-06	1725355	species	Saccharomycopsis fibuligera x Saccharomycopsis cf. fibuligera
0.0004425	3	3	25	1.04	1.15e-05	1008989620	sequence	CP012820.1 Saccharomycopsis fibuligera x Saccharomycopsis cf. fibuligera strain KJJ81 chromosome B5, complete sequence
0.000295	2	2	16	1	6.686e-06	1008989619	sequence	CP012819.1 Saccharomycopsis fibuligera x Saccharomycopsis cf. fibuligera strain KJJ81 chromosome B4, complete sequence
0.0001475	1	1	6	1	4.835e-06	1008989621	sequence	CP012821.1 Saccharomycopsis fibuligera x Saccharomycopsis cf. fibuligera strain KJJ81 chromosome B6, complete sequence
0.0001475	1	1	3	1	6.309e-05	1008989611	sequence	CP012811.1 Saccharomycopsis fibuligera x Saccharomycopsis cf. fibuligera strain KJJ81 chromosome A3, complete sequence
0.0001475	1	1	2	1	1.405e-05	1008989612	sequence	CP012812.1 Saccharomycopsis fibuligera x Saccharomycopsis cf. fibuligera strain KJJ81 chromosome A4, complete sequence
0.00059	4	0	20	1.9	1.216e-06	44092	species	Saccharomycopsis malanga
0.00059	4	4	9	3	3.552e-06	1004956191	sequence	CP025325.1 Saccharomycopsis malanga strain KCN26 chromosome 5
0.003688	25	0	100	1.8	2.788e-06	1156497	family	Pichiaceae
0.003688	25	0	98	1.82	4.548e-06	4919	genus	Pichia
0.003688	25	4	98	1.82	7.6e-06	4909	species	Pichia kudriavzevii
0.00118	8	8	14	4.07	0.0001467	1004609713	sequence	CP039617.1 Pichia kudriavzevii strain CY902 chromosome III
0.001033	7	7	8	2.25	5.009e-05	1004609300	sequence	CP021090.1 Pichia kudriavzevii strain SJP chromosome 3
0.000295	2	2	2	1	1.435e-05	1004609301	sequence	CP021091.1 Pichia kudriavzevii strain SJP chromosome 4
0.0001475	1	1	3	1.33	0.0002667	1004609306	sequence	CP021096.1 Pichia kudriavzevii strain SJP chromosome 9
0.0001475	1	1	4	1	5.911e-05	1004609313	sequence	CP028534.1 Pichia kudriavzevii strain CBS5147 chromosome 4, complete sequence
0.0001475	1	1	4	1	2.421e-05	1004609298	sequence	CP021088.1 Pichia kudriavzevii strain SJP chromosome 1
0.0001475	1	1	2	1	1.314e-05	1004609302	sequence	CP021092.1 Pichia kudriavzevii strain SJP chromosome 5
0.002803	19	0	89	1.98	3.746e-06	34353	family	Dipodascaceae
0.002803	19	0	89	1.98	3.817e-06	4951	genus	Yarrowia
0.002803	19	7	89	1.98	3.871e-06	4952	species	Yarrowia lipolytica
0.001033	7	7	4	14	0.0001518	1004645191	sequence	CP017556.1 Yarrowia lipolytica strain CLIB89(W29) chromosome 1D, complete sequence
0.0004425	3	3	7	1	0.0002245	1004645194	sequence	CP017557.1 Yarrowia lipolytica strain CLIB89(W29) chromosome 1E, complete sequence
0.0001475	1	0	32	1.66	4.82e-05	1437815	no rank	Yarrowia lipolytica WSH-Z06
0.0001475	1	1	12	2.75	0.0001191	1008572748	sequence	HG934060.1 Yarrowia lipolytica WSH-Z06 complete genome, chromosome YALIOB
0.0001475	1	1	3	1	0.0001063	1004645193	sequence	CP017558.1 Yarrowia lipolytica strain CLIB89(W29) chromosome 1F, complete sequence
0.0007375	5	0	17	1.41	2.982e-07	115784	family	Phaffomycetaceae
0.0007375	5	0	14	1.5	7.758e-07	460517	genus	Komagataella
0.0007375	5	3	13	1.54	1.564e-06	460519	species	Komagataella phaffii
0.000295	2	0	5	1.2	0.0001331	981350	no rank	Komagataella phaffii CBS 7435
0.000295	2	2	4	1.25	0.01709	1007734672	sequence	LT962478.1 Komagataella phaffii CBS 7435 genome assembly, chromosome: 3
0.00059	4	0	22	1	2.727e-07	27319	family	Metschnikowiaceae
0.0004425	3	0	14	1	2.458e-07	36910	genus	Clavispora
0.0004425	3	0	11	1	2.238e-07	1540022	no rank	Clavispora/Candida clade
0.000295	2	0	10	1	5.264e-07	45354	species	[Candida] intermedia
0.0001475	1	1	3	1	2.216e-06	1004967607	sequence	LT635756.1 [Candida] intermedia strain CBS 141442 genome assembly, chromosome: I
0.0001475	1	1	1	1	1.08e-06	1004967596	sequence	LT635766.1 [Candida] intermedia strain PYCC 4715 genome assembly, chromosome: III
0.0001475	1	0	1	1	1.63e-07	1231522	species	[Candida] duobushaemulonis
0.0001475	1	1	1	1	0.001499	1008224173	sequence	XM_025482557.1 [Candida] duobushaemulonis uncharacterized protein (CXQ87_004106), partial mRNA
0.0001475	1	0	8	1	3.382e-07	27320	genus	Metschnikowia
0.0001475	1	0	7	1	4.584e-07	2163413	species	Metschnikowia aff. pulcherrima
0.0001475	1	1	2	1	6.39e-07	1009150634	sequence	CP034457.1 Metschnikowia aff. pulcherrima strain APC 1.2 chromosome II, complete sequence
0.000295	2	0	6	1.17	3.059e-07	241407	no rank	Saccharomycetales incertae sedis
0.000295	2	0	6	1.17	5.503e-07	5475	genus	Candida
0.000295	2	0	5	1	4.761e-07	312227	species	Candida hispaniensis
0.000295	2	2	5	1	1.406e-06	1006164495	sequence	LS992275.1 Candida hispaniensis genome assembly, chromosome: F
0.0001475	1	0	8	1	3.619e-07	410830	family	Trichomonascaceae
0.0001475	1	0	8	1	5.139e-07	410829	genus	Sugiyamaella
0.0001475	1	0	8	1	5.173e-07	796027	species	Sugiyamaella lignohabitans
0.0001475	1	1	2	1	6.801e-07	1007586947	sequence	CP014501.1 Sugiyamaella lignohabitans strain CBS 10342 chromosome A, complete sequence
0.0001475	1	0	5	1	4.938e-07	44277	family	Ascoideaceae
0.0001475	1	0	5	1	4.938e-07	27308	genus	Ascoidea
0.0001475	1	0	5	1	4.945e-07	54195	species	Ascoidea rubescens
0.0001475	1	0	5	1	4.948e-07	1344418	no rank	Ascoidea rubescens DSM 1968
0.0001475	1	1	2	1	0.0003837	1008444796	sequence	XM_020191250.1 Ascoidea rubescens DSM 1968 hypothetical protein partial mRNA
0.0004425	3	0	33	1.15	5.158e-07	451866	subphylum	Taphrinomycotina
0.0001475	1	0	22	1.23	5.636e-07	147554	class	Schizosaccharomycetes
0.0001475	1	0	22	1.23	5.636e-07	34346	order	Schizosaccharomycetales
0.0001475	1	0	22	1.23	5.636e-07	4894	family	Schizosaccharomycetaceae
0.0001475	1	0	22	1.23	5.636e-07	4895	genus	Schizosaccharomyces
0.0001475	1	0	2	1	2.331e-07	4897	species	Schizosaccharomyces japonicus
0.0001475	1	0	2	1	2.369e-07	402676	no rank	Schizosaccharomyces japonicus yFS275
0.0001475	1	1	2	1	0.01053	1006513108	sequence	XM_002174303.2 Schizosaccharomyces japonicus yFS275 ribokinase (SJAG_03174), mRNA
0.0001475	1	0	5	1	3.29e-07	147553	class	Pneumocystidomycetes
0.0001475	1	0	5	1	3.29e-07	37987	order	Pneumocystidales
0.0001475	1	0	5	1	3.29e-07	44281	family	Pneumocystidaceae
0.0001475	1	0	5	1	3.291e-07	4753	genus	Pneumocystis
0.0001475	1	0	4	1	8.232e-07	4754	species	Pneumocystis carinii
0.0001475	1	0	4	1	8.996e-07	1408658	no rank	Pneumocystis carinii B80
0.0001475	1	1	4	1	0.001453	1008564618	sequence	XM_018370305.1 Pneumocystis carinii B80 hypothetical protein (T552_01737), mRNA
0.0001475	1	0	2	1	2.111e-07	452562	no rank	Taphrinomycotina incertae sedis
0.0001475	1	0	2	1	2.111e-07	5605	genus	Saitoella
0.0001475	1	0	2	1	2.111e-07	5606	species	Saitoella complicata
0.0001475	1	0	2	1	2.114e-07	698492	no rank	Saitoella complicata NRRL Y-17804
0.0001475	1	1	1	1	0.002801	1007354786	sequence	XM_019165485.1 Saitoella complicata NRRL Y-17804 hypothetical protein mRNA
0.05915	401	0	650	14	6.378e-07	5204	phylum	Basidiomycota
0.05177	351	0	291	29.7	4.558e-07	5302	subphylum	Agaricomycotina
0.04868	330	0	212	40.4	8.871e-07	155616	class	Tremellomycetes
0.04528	307	0	120	70.6	6.276e-06	90883	order	Cystofilobasidiales
0.04528	307	0	120	70.6	6.285e-06	1851551	family	Mrakiaceae
0.04528	307	0	118	71.8	6.222e-06	1851554	genus	Xanthophyllomyces
0.04528	307	0	118	71.8	6.222e-06	5421	species	Xanthophyllomyces dendrorhous
0.04337	294	294	43	194	0.1587	1004722266	sequence	LN483254.1 Xanthophyllomyces dendrorhous genome assembly Xden1, scaffold Scaffold_167
0.0007375	5	5	19	2	8.876e-06	1004722344	sequence	LN483332.1 Xanthophyllomyces dendrorhous genome assembly Xden1, scaffold Scaffold_249
0.00059	4	4	7	1.86	9.891e-06	1004722359	sequence	LN483144.1 Xanthophyllomyces dendrorhous genome assembly Xden1, scaffold Scaffold_54
0.0001475	1	1	12	1	2.341e-05	1004722149	sequence	LN483116.1 Xanthophyllomyces dendrorhous genome assembly Xden1, scaffold Scaffold_24
0.0001475	1	1	7	1.57	4.273e-06	1004722357	sequence	LN483345.1 Xanthophyllomyces dendrorhous genome assembly Xden1, scaffold Scaffold_262
0.0001475	1	1	6	1	3.573e-06	1004722381	sequence	LN483166.1 Xanthophyllomyces dendrorhous genome assembly Xden1, scaffold Scaffold_78
0.0001475	1	1	1	1	2.246e-06	1004722285	sequence	LN483273.1 Xanthophyllomyces dendrorhous genome assembly Xden1, scaffold Scaffold_189
0.003393	23	0	86	1.12	4.764e-07	5234	order	Tremellales
0.003098	21	0	80	1.12	5.12e-07	1884633	family	Cryptococcaceae
0.002655	18	1	73	1.14	6.907e-07	5206	genus	Cryptococcus
0.001033	7	0	30	1.03	6.881e-07	1897064	species group	Cryptococcus neoformans species complex
0.001033	7	3	30	1.03	6.885e-07	5207	species	Cryptococcus neoformans
0.0004425	3	2	13	1.08	7.322e-07	40410	varietas	Cryptococcus neoformans var. neoformans
0.0001475	1	1	4	1	0.01818	1004912116	sequence	AF542531.2 Cryptococcus neoformans var. neoformans strain JEC21 mating type alpha locus, complete sequence
0.0001475	1	0	7	1	9.126e-07	178876	varietas	Cryptococcus neoformans var. grubii
0.0001475	1	1	4	1	0.0005663	1005726501	sequence	CP022331.1 Cryptococcus neoformans var. grubii strain KN99 chromosome 11, complete sequence
0.000885	6	0	26	1.12	1.437e-06	104669	species	Cryptococcus amylolentus
0.00059	4	0	11	1.18	1.235e-06	1295533	no rank	Cryptococcus amylolentus CBS 6039
0.000295	2	2	6	1.33	0.002903	1008336829	sequence	XM_019140896.1 Cryptococcus amylolentus CBS 6039 hypothetical protein (L202_06417), mRNA
0.0001475	1	1	3	1	0.002606	1008330120	sequence	XM_019139355.1 Cryptococcus amylolentus CBS 6039 hypothetical protein (L202_05142), partial mRNA
0.0001475	1	1	2	1	0.002186	1008333828	sequence	XM_019135327.1 Cryptococcus amylolentus CBS 6039 hypothetical protein (L202_01845), mRNA
0.0001475	1	1	5	1	8.123e-06	1005193709	sequence	CP034268.1 Cryptococcus amylolentus strain CBS7118 chromosome 8, complete sequence
0.0001475	1	1	1	1	1.123e-06	1005193703	sequence	CP034262.1 Cryptococcus amylolentus strain CBS7118 chromosome 2, complete sequence
0.00059	4	0	12	1.5	3.908e-07	1884637	species group	Cryptococcus gattii species complex
0.00059	4	0	7	1.86	5.449e-07	1859096	species	Cryptococcus gattii VGII
0.00059	4	0	7	1.86	5.449e-07	294750	no rank	Cryptococcus gattii VGII R265
0.000295	2	2	3	3	3.255e-06	1006128695	sequence	CP025766.1 Cryptococcus gattii VGII R265 chromosome 8, complete sequence
0.0001475	1	1	2	1	1.6e-06	1006128691	sequence	CP025762.1 Cryptococcus gattii VGII R265 chromosome 4, complete sequence
0.0001475	1	1	1	1	6.285e-07	1006128689	sequence	CP025760.1 Cryptococcus gattii VGII R265 chromosome 2, complete sequence
0.0004425	3	0	7	1	1.385e-07	490731	genus	Kwoniella
0.000295	2	0	2	1	1.537e-07	324769	species	Kwoniella bestiolae
0.000295	2	0	2	1	1.538e-07	1296100	no rank	Kwoniella bestiolae CBS 10118
0.0001475	1	1	1	1	0.000445	1008355202	sequence	XM_019191489.1 Kwoniella bestiolae CBS 10118 hypothetical protein partial mRNA
0.0001475	1	1	1	1	0.001495	1008355613	sequence	XM_019191900.1 Kwoniella bestiolae CBS 10118 hypothetical protein partial mRNA
0.0001475	1	0	3	1	2.532e-07	453459	species	Kwoniella pini
0.0001475	1	0	3	1	2.533e-07	1296096	no rank	Kwoniella pini CBS 10737
0.0001475	1	1	2	1	0.0006371	1008340492	sequence	XM_019157327.1 Kwoniella pini CBS 10737 hypothetical protein partial mRNA
0.000295	2	0	6	1	5.19e-07	5215	family	Tremellaceae
0.000295	2	0	6	1	5.199e-07	105767	genus	Tremella
0.000295	2	0	6	1	5.328e-07	5217	species	Tremella mesenterica
0.000295	2	0	6	1	5.349e-07	578456	no rank	Tremella mesenterica DSM 1558
0.0001475	1	1	1	1	0.0004968	1006959655	sequence	XM_007003862.1 Tremella mesenterica DSM 1558 hypothetical protein (TREMEDRAFT_30305), partial mRNA
0.0001475	1	1	1	1	0.001133	1006957478	sequence	XM_007001681.1 Tremella mesenterica DSM 1558 hypothetical protein (TREMEDRAFT_59607), partial mRNA
0.003098	21	0	77	1.06	1.93e-07	155619	class	Agaricomycetes
0.002213	15	0	46	1.11	2.888e-07	452333	subclass	Agaricomycetidae
0.001918	13	0	41	1.12	3.427e-07	5338	order	Agaricales
0.00059	4	0	13	1.23	2.659e-07	5339	family	Agaricaceae
0.0004425	3	0	12	1.25	2.494e-07	5340	genus	Agaricus
0.000295	2	0	11	1.27	2.301e-07	5341	species	Agaricus bisporus
0.0001475	1	0	4	1	4.099e-07	192523	varietas	Agaricus bisporus var. bisporus
0.0001475	1	0	2	1	3.224e-07	936046	no rank	Agaricus bisporus var. bisporus H97
0.0001475	1	1	1	1	4.822e-06	1007723890	sequence	CP015459.1 Agaricus bisporus var. bisporus H97 chromosome 3 sequence
0.0001475	1	1	1	1	5.538e-06	1004717802	sequence	CP039878.1 Agaricus bisporus strain KMCC00540 chromosome 6
0.0001475	1	0	1	1	1.337e-05	87252	species	Agaricus subrufescens
0.0001475	1	1	1	1	0.002188	1005149638	sequence	JQ901189.1 Agaricus subrufescens clone cons57_6 microsatellite sequence
0.0001475	1	0	1	1	3.39e-06	34433	genus	Leucoagaricus
0.0001475	1	0	1	1	5.918e-06	79220	species	Leucoagaricus gongylophorus
0.0001475	1	1	1	1	0.002237	1005124814	sequence	EF451415.1 Attamyces bromatificus clone c0511 microsatellite sequence
0.0004425	3	0	10	1	4.867e-07	5351	family	Tricholomataceae
0.0004425	3	0	9	1	4.682e-07	29882	genus	Laccaria
0.0004425	3	0	9	1	4.725e-07	29883	species	Laccaria bicolor
0.0004425	3	0	9	1	4.884e-07	486041	no rank	Laccaria bicolor S238N-H82
0.000295	2	2	7	1	0.01184	1006729732	sequence	XM_001889080.1 Laccaria bicolor S238N-H82 hypothetical protein partial mRNA
0.0001475	1	1	2	1	0.005277	1006722821	sequence	XM_001878428.1 Laccaria bicolor S238N-H82 hypothetical protein partial mRNA
0.0004425	3	0	6	1	3.14e-07	184208	family	Psathyrellaceae
0.0004425	3	0	6	1	3.207e-07	184431	genus	Coprinopsis
0.0004425	3	0	6	1	3.219e-07	5346	species	Coprinopsis cinerea
0.0004425	3	0	6	1	3.289e-07	240176	no rank	Coprinopsis cinerea okayama7#130
0.0001475	1	1	3	1	0.003356	1005938308	sequence	XM_001835805.2 Coprinopsis cinerea okayama7#130 hypothetical protein (CC1G_02945), partial mRNA
0.0001475	1	1	2	1	0.0009452	1005945142	sequence	XM_002910013.1 Coprinopsis cinerea okayama7#130 hypothetical protein (CC1G_15779), partial mRNA
0.0001475	1	1	1	1	0.0004221	1005934648	sequence	XM_001830949.2 Coprinopsis cinerea okayama7#130 heat shock protein (CC1G_09266), partial mRNA
0.000295	2	0	10	1.1	7.279e-06	930979	family	Lyophyllaceae
0.000295	2	0	9	1	1.358e-05	71927	genus	Termitomyces
0.000295	2	0	9	1	1.918e-05	1916073	species	Termitomyces sp.
0.0001475	1	1	3	1	3.328e-05	1009082828	sequence	MH725799.1 Termitomyces sp. strain T159 mitochondrion, partial genome
0.0001475	1	1	1	1	1.566e-05	1009082827	sequence	MH725798.1 Termitomyces sp. strain T123 mitochondrion, complete genome
0.0001475	1	0	1	1	5.438e-08	5332	family	Schizophyllaceae
0.0001475	1	0	1	1	5.456e-08	5333	genus	Schizophyllum
0.0001475	1	0	1	1	5.463e-08	5334	species	Schizophyllum commune
0.0001475	1	1	1	1	0.00232	1004716765	sequence	KR150730.1 Schizophyllum commune isolate SIG87 internal transcribed spacer 1, partial sequence; 5.8S ribosomal RNA gene and internal transcribed spacer 2, complete sequence; and 28S ribosomal RNA gene, partial sequence
0.000295	2	0	5	1	1.272e-07	68889	order	Boletales
0.000295	2	0	5	1	1.405e-07	227334	suborder	Coniophorineae
0.000295	2	0	2	1	9.851e-08	80634	family	Coniophoraceae
0.000295	2	0	2	1	9.856e-08	80635	genus	Coniophora
0.000295	2	0	2	1	9.872e-08	80637	species	Coniophora puteana
0.000295	2	0	2	1	9.88e-08	741705	no rank	Coniophora puteana RWD-64-598 SS2
0.0001475	1	1	1	1	0.0002333	1007431686	sequence	XM_007766792.1 Coniophora puteana RWD-64-598 SS2 hypothetical protein partial mRNA
0.0001475	1	1	1	1	0.0003189	1007431191	sequence	XM_007767364.1 Coniophora puteana RWD-64-598 SS2 hypothetical protein mRNA
0.000885	6	0	31	1	1.3e-07	355688	no rank	Agaricomycetes incertae sedis
0.00059	4	0	18	1	4.158e-07	452342	order	Russulales
0.00059	4	0	18	1	9.243e-07	40420	family	Bondarzewiaceae
0.00059	4	0	18	1	9.255e-07	13562	genus	Heterobasidion
0.00059	4	0	18	1	9.304e-07	256003	no rank	Heterobasidion annosum species complex
0.00059	4	0	18	1	9.426e-07	984962	species	Heterobasidion irregulare
0.0001475	1	1	6	1	0.0002582	1007784600	sequence	AC277536.1 Heterobasidion irregulare strain TC 32-1 clone FGHH37-F01, complete sequence
0.0001475	1	1	4	1	0.0001894	1007784735	sequence	AC277462.1 Heterobasidion irregulare strain TC 32-1 clone FGHH201-M19, complete sequence
0.0001475	1	0	2	1	1.696e-07	747525	no rank	Heterobasidion irregulare TC 32-1
0.0001475	1	1	2	1	0.0005405	1007488307	sequence	XM_009554470.1 Heterobasidion irregulare TC 32-1 hypothetical protein partial mRNA
0.0001475	1	1	1	1	5.124e-05	1007784645	sequence	AC277619.1 Heterobasidion irregulare strain TC 32-1 clone FGHH189-F03, complete sequence
0.0001475	1	0	3	1	1.772e-07	452338	order	Corticiales
0.0001475	1	0	3	1	1.803e-07	908827	family	Punctulariaceae
0.0001475	1	0	3	1	1.803e-07	133746	genus	Punctularia
0.0001475	1	0	3	1	1.804e-07	202698	species	Punctularia strigosozonata
0.0001475	1	0	3	1	1.804e-07	741275	no rank	Punctularia strigosozonata HHB-11173 SS5
0.0001475	1	1	2	1	0.00104	1007424539	sequence	XM_007387243.1 Punctularia strigosozonata HHB-11173 SS5 NADH dehydrogenase (PUNSTDRAFT_122381), partial mRNA
0.0001475	1	0	1	1	6.382e-08	452339	order	Gloeophyllales
0.0001475	1	0	1	1	6.384e-08	452340	family	Gloeophyllaceae
0.0001475	1	0	1	1	6.4e-08	40443	genus	Gloeophyllum
0.0001475	1	0	1	1	6.404e-08	104355	species	Gloeophyllum trabeum
0.0001475	1	0	1	1	6.416e-08	670483	no rank	Gloeophyllum trabeum ATCC 11539
0.0001475	1	1	1	1	0.0006601	1007253956	sequence	XM_007872533.1 Gloeophyllum trabeum ATCC 11539 hypothetical protein partial mRNA
0.0059	40	0	308	1.31	1.139e-06	452284	subphylum	Ustilaginomycotina
0.005458	37	0	300	1.32	1.974e-06	5257	class	Ustilaginomycetes
0.005458	37	0	300	1.32	1.975e-06	5267	order	Ustilaginales
0.005458	37	0	300	1.32	1.976e-06	5268	family	Ustilaginaceae
0.002508	17	0	104	1.46	3.177e-06	5269	genus	Ustilago
0.002508	17	0	104	1.46	5.336e-06	307758	species	Ustilago bromivora
0.0004425	3	3	17	1.29	1.054e-05	1006159745	sequence	LT558120.1 Ustilago bromivora strain UB2112 genome assembly, chromosome: IV
0.000295	2	2	8	5.62	9.926e-06	1006159732	sequence	LT558124.1 Ustilago bromivora strain UB2112 genome assembly, chromosome: VIII
0.000295	2	2	14	1.07	2.573e-05	1006159740	sequence	LT558132.1 Ustilago bromivora strain UB2112 genome assembly, chromosome: XVI
0.000295	2	2	13	1.15	2.012e-05	1006159739	sequence	LT558131.1 Ustilago bromivora strain UB2112 genome assembly, chromosome: XV
0.000295	2	2	8	1	1.454e-05	1006159727	sequence	LT558136.1 Ustilago bromivora strain UB2112 genome assembly, chromosome: XX
0.0001475	1	1	12	1	6.037e-06	1006159750	sequence	LT558118.1 Ustilago bromivora strain UB2112 genome assembly, chromosome: II
0.0001475	1	1	5	1	6.217e-06	1006159746	sequence	LT558121.1 Ustilago bromivora strain UB2112 genome assembly, chromosome: V
0.0001475	1	1	3	1	4.44e-06	1006159734	sequence	LT558126.1 Ustilago bromivora strain UB2112 genome assembly, chromosome: X
0.0001475	1	1	3	1	1.099e-05	1006159730	sequence	LT558139.1 Ustilago bromivora strain UB2112 genome assembly, chromosome: XXIII
0.0001475	1	1	2	1	3.108e-06	1006159738	sequence	LT558130.1 Ustilago bromivora strain UB2112 genome assembly, chromosome: XIV
0.0001475	1	1	1	1	1.608e-06	1006159735	sequence	LT558127.1 Ustilago bromivora strain UB2112 genome assembly, chromosome: XI
0.00177	12	0	133	1.23	2.478e-06	63265	genus	Sporisorium
0.001475	10	1	104	1.23	5.454e-06	49012	species	Sporisorium scitamineum
0.000295	2	2	4	1	0.0003778	1004992182	sequence	CP010928.1 Sporisorium scitamineum strain SSC39 chromosome 16, complete sequence
0.0001475	1	1	10	1.4	0.0005896	1004992170	sequence	CP010916.1 Sporisorium scitamineum strain SSC39 chromosome 4, complete sequence
0.0001475	1	1	9	1.11	0.002252	1004992227	sequence	LK056676.1 Sporisorium scitamineum strain SscI8 genome assembly, scaffold: SPSC_scaffold_28
0.0001475	1	1	4	1	0.0006874	1004992237	sequence	LK056686.1 Sporisorium scitamineum strain SscI8 genome assembly, scaffold: SPSC_scaffold_38
0.0001475	1	1	2	2	0.0003617	1004992218	sequence	LK056653.1 Sporisorium scitamineum strain SscI8 genome assembly, scaffold: SPSC_scaffold_05
0.0001475	1	1	3	1	0.0002194	1004992173	sequence	CP010919.1 Sporisorium scitamineum strain SSC39 chromosome 7, complete sequence
0.0001475	1	1	1	2	0.0001365	1004992259	sequence	LK056669.1 Sporisorium scitamineum strain SscI8 genome assembly, scaffold: SPSC_scaffold_21
0.0001475	1	1	1	1	0.0001901	1004992215	sequence	LK056650.1 Sporisorium scitamineum strain SscI8 genome assembly, scaffold: SPSC_scaffold_02
0.000295	2	0	28	1.25	1.224e-06	72558	species	Sporisorium reilianum
0.000295	2	0	11	1.27	2.047e-06	999809	no rank	Sporisorium reilianum SRZ2
0.000295	2	2	4	1.75	1.559e-05	1007803202	sequence	FQ311472.1 Sporisorium reilianum SRZ2 chromosome 7 complete DNA sequence
0.001033	7	0	58	1.28	3.066e-06	63259	genus	Melanopsichium
0.001033	7	0	58	1.28	3.066e-06	63383	species	Melanopsichium pennsylvanicum
0.001033	7	0	58	1.28	3.068e-06	1398559	no rank	Melanopsichium pennsylvanicum 4
0.000295	2	2	11	1	4.348e-05	1008546473	sequence	HG529537.1 Melanopsichium pennsylvanicum 4 genomic scaffold, scaffold SCAFFOLD7
0.0001475	1	1	5	1.8	0.0005843	1008546494	sequence	HG529558.1 Melanopsichium pennsylvanicum 4 genomic scaffold, scaffold SCAFFOLD231
0.0001475	1	1	3	1	4.569e-05	1008546379	sequence	HG529638.1 Melanopsichium pennsylvanicum 4 genomic scaffold, scaffold SCAFFOLD100
0.0001475	1	1	2	1	1.656e-05	1008546413	sequence	HG529672.1 Melanopsichium pennsylvanicum 4 genomic scaffold, scaffold SCAFFOLD48
0.0001475	1	1	1	1	4.871e-06	1008546520	sequence	HG529584.1 Melanopsichium pennsylvanicum 4 genomic scaffold, scaffold SCAFFOLD15
0.0001475	1	1	1	1	1.772e-05	1008546480	sequence	HG529544.1 Melanopsichium pennsylvanicum 4 genomic scaffold, scaffold SCAFFOLD117
0.0001475	1	0	4	1	3.239e-07	1392992	genus	Anthracocystis
0.0001475	1	0	4	1	0.0001917	1134040	species	Anthracocystis walkeri
0.0001475	1	1	4	1	0.000313	1008038231	sequence	JN367445.1 Sporisorium walkeri voucher KVU975 hypothetical protein, left border a protein (lba), mating factor a3.2 (mfa3.2), pheromone receptor a3 (pra3), hypothetical protein, Rga2 protein (rga2), mating factor a3.1 (mfa3.1), right border a protein (rba), putative pantoate-beta-alanine ligase (panC), and ORF1 genes, complete cds; and putative phospho-2-dehydro-3-deoxyheptonate aldolase (aro4) g…
0.0004425	3	0	7	1	7.893e-08	452283	class	Exobasidiomycetes
0.0001475	1	0	3	1	1.159e-07	5404	order	Exobasidiales
0.0001475	1	0	2	1	1.445e-07	62920	family	Cryptobasidiaceae
0.0001475	1	0	2	1	1.446e-07	215249	genus	Acaromyces
0.0001475	1	0	2	1	1.446e-07	215250	species	Acaromyces ingoldii
0.0001475	1	1	1	1	8.414e-05	1005798912	sequence	XM_025524513.1 Acaromyces ingoldii DUF913-domain-containing protein (FA10DRAFT_296937), partial mRNA
0.0001475	1	0	3	1	1.225e-07	162475	order	Microstromatales
0.0001475	1	0	3	1	1.226e-07	162477	no rank	Microstromatales incertae sedis
0.0001475	1	0	3	1	2.457e-07	1981958	genus	Pseudomicrostroma
0.0001475	1	0	3	1	2.459e-07	1684307	species	Pseudomicrostroma glucosiphilum
0.0001475	1	1	3	1	0.002278	1008943562	sequence	XM_025490549.1 Pseudomicrostroma glucosiphilum hypothetical protein (BCV69DRAFT_254078), mRNA
0.0001475	1	0	1	1	8.386e-08	62914	order	Entylomatales
0.0001475	1	0	1	1	8.405e-08	162479	no rank	Entylomatales incertae sedis
0.0001475	1	0	1	1	8.405e-08	1500560	genus	Tilletiopsis
0.0001475	1	0	1	1	8.412e-08	58919	species	Tilletiopsis washingtonensis
0.0001475	1	1	1	1	0.0004562	1005048722	sequence	XM_025743065.1 Tilletiopsis washingtonensis mitochondrial Rho GTPase 1 (FA09DRAFT_331535), mRNA
0.001475	10	0	47	1.13	4.954e-07	29000	subphylum	Pucciniomycotina
0.001328	9	0	41	1.15	8.512e-07	162484	class	Pucciniomycetes
0.001328	9	0	41	1.15	8.522e-07	5258	order	Pucciniales
0.00059	4	0	17	1.29	7.807e-07	5262	family	Pucciniaceae
0.00059	4	0	17	1.29	7.879e-07	5296	genus	Puccinia
0.00059	4	0	15	1.33	7.538e-07	5297	species	Puccinia graminis
0.00059	4	0	15	1.33	7.57e-07	56615	no rank	Puccinia graminis f. sp. tritici
0.00059	4	0	15	1.33	7.591e-07	418459	no rank	Puccinia graminis f. sp. tritici CRL 75-36-700-3
0.0001475	1	1	2	3.5	0.001082	1006539509	sequence	XM_003322185.2 Puccinia graminis f. sp. tritici CRL 75-36-700-3 hypothetical protein (PGTG_03770), mRNA
0.0001475	1	1	2	1	0.0005879	1006542494	sequence	XM_003324889.2 Puccinia graminis f. sp. tritici CRL 75-36-700-3 hypothetical protein (PGTG_06474), mRNA
0.0001475	1	1	2	1	0.002418	1006548977	sequence	XM_003331464.1 Puccinia graminis f. sp. tritici CRL 75-36-700-3 hypothetical protein (PGTG_13312), mRNA
0.0001475	1	1	1	1	0.0004523	1006548533	sequence	XM_003331893.2 Puccinia graminis f. sp. tritici CRL 75-36-700-3 hypothetical protein (PGTG_13893), mRNA
0.000295	2	0	20	1.05	3.914e-06	145793	family	Phakopsoraceae
0.000295	2	0	20	1.05	3.92e-06	169998	genus	Phakopsora
0.000295	2	0	20	1.05	3.954e-06	170000	species	Phakopsora pachyrhizi
0.0001475	1	1	3	1.33	9.629e-05	1005364994	sequence	AC188868.2 Phakopsora pachyrhizi clone JGIAFNA-2021N3, complete sequence
0.0001475	1	1	4	1	0.0002021	1005365008	sequence	AC188882.2 Phakopsora pachyrhizi clone JGIAFNA-501K16, complete sequence
0.000295	2	0	2	1	8.998e-07	190595	no rank	Pucciniales incertae sedis
0.000295	2	0	2	1	9.111e-07	203903	genus	Hemileia
0.000295	2	0	2	1	9.115e-07	203904	species	Hemileia vastatrix
0.0001475	1	1	1	1	0.001453	1005750516	sequence	JF288615.1 Hemileia vastatrix microsatellite Hva00017 sequence
0.0001475	1	1	1	1	9.925e-05	1005750917	sequence	JX569657.1 Hemileia vastatrix clone HvCat_contig_134961 retrotransposon Gypsy-like, complete sequence
0.0001475	1	0	1	1	5.367e-08	5259	family	Melampsoraceae
0.0001475	1	0	1	1	5.368e-08	5260	genus	Melampsora
0.0001475	1	0	1	1	5.409e-08	203908	species	Melampsora larici-populina
0.0001475	1	0	1	1	5.413e-08	747676	no rank	Melampsora larici-populina 98AG31
0.0001475	1	1	1	1	0.001253	1007493777	sequence	XM_007406138.1 Melampsora larici-populina 98AG31 hypothetical protein (MELLADRAFT_60284), partial mRNA
0.0001475	1	0	6	1	1.684e-07	162481	class	Microbotryomycetes
0.0001475	1	0	4	1	8.976e-06	55070	order	Microbotryales
0.0001475	1	0	4	1	9.187e-06	55071	family	Microbotryaceae
0.0001475	1	0	4	1	9.447e-06	34416	genus	Microbotryum
0.0001475	1	0	4	1	3.569e-05	288795	species	Microbotryum lychnidis-dioicae
0.0001475	1	1	4	1	4.939e-05	1006109504	sequence	KC285586.1 Microbotryum lychnidis-dioicae strain MvSl135HT1 mitochondrion, complete genome
0.00413	28	0	167	1.37	9.79e-07	112252	no rank	Fungi incertae sedis
0.003245	22	0	153	1.37	1.368e-06	1913637	phylum	Mucoromycota
0.001328	9	0	64	1.34	1.034e-06	451507	subphylum	Mucoromycotina
0.001328	9	0	63	1.3	1.02e-06	2212703	class	Mucoromycetes
0.001328	9	0	63	1.3	1.02e-06	4827	order	Mucorales
0.0004425	3	0	25	1.24	1.709e-06	1344963	suborder	Mucorineae
0.0004425	3	0	25	1.24	1.825e-06	1344955	family	Rhizopodaceae
0.0004425	3	0	25	1.24	1.832e-06	4842	genus	Rhizopus
0.0004425	3	0	23	1.26	1.739e-06	58291	species	Rhizopus microsporus
0.000295	2	0	22	1.27	1.671e-06	1340429	no rank	Rhizopus microsporus ATCC 52813
0.0001475	1	1	3	2	0.002742	1008426031	sequence	XM_023614156.1 Rhizopus microsporus ATCC 52813 peptidase C12, ubiquitin carboxyl-terminal hydrolase 1 (RHIMIDRAFT_295169), mRNA
0.0001475	1	1	1	1	0.0005408	1008425537	sequence	XM_023614124.1 Rhizopus microsporus ATCC 52813 hypothetical protein (RHIMIDRAFT_294790), partial mRNA
0.0001475	1	1	1	1	0.02128	1005026314	sequence	MF445283.1 Rhizopus microsporus isolate TB48 internal transcribed spacer 1, partial sequence; 5.8S ribosomal RNA gene and internal transcribed spacer 2, complete sequence; and large subunit ribosomal RNA gene, partial sequence
0.0004425	3	0	20	1.45	1.21e-06	1344966	family	Phycomycetaceae
0.0004425	3	0	20	1.45	1.211e-06	4836	genus	Phycomyces
0.0004425	3	0	20	1.45	1.212e-06	4837	species	Phycomyces blakesleeanus
0.000295	2	0	13	1.54	8.185e-07	763407	no rank	Phycomyces blakesleeanus NRRL 1555(-)
0.0001475	1	1	4	1.75	0.002426	1007560620	sequence	XM_018429187.1 Phycomyces blakesleeanus NRRL 1555(-) carbohydrate esterase family 4 protein mRNA
0.0001475	1	1	1	1	0.001135	1007553812	sequence	XM_018433672.1 Phycomyces blakesleeanus NRRL 1555(-) hypothetical protein mRNA
0.0001475	1	1	3	1.67	0.0001197	1004595326	sequence	AC186636.1 Phycomyces blakesleeanus clone JGIBHUS-5P2, complete sequence
0.0004425	3	0	16	1	5.294e-07	499202	family	Lichtheimiaceae
0.0004425	3	0	16	1	5.321e-07	688353	genus	Lichtheimia
0.0004425	3	0	16	1	5.327e-07	688394	species	Lichtheimia ramosa
0.000295	2	2	9	1	4.076e-06	1007306440	sequence	LK023335.1 Lichtheimia ramosa strain JMRC FSU:6197 genome assembly, scaffold: SCAF3
0.0001475	1	1	3	1	1.399e-06	1007306408	sequence	LK023346.1 Lichtheimia ramosa strain JMRC FSU:6197 genome assembly, scaffold: SCAF4
0.001328	9	0	49	1.24	2.744e-06	1137986	subphylum	Mortierellomycotina
0.001328	9	0	49	1.24	2.744e-06	2212732	class	Mortierellomycetes
0.001328	9	0	49	1.24	2.745e-06	214503	order	Mortierellales
0.001328	9	0	49	1.24	2.752e-06	4854	family	Mortierellaceae
0.001328	9	0	48	1.25	2.757e-06	299330	genus	Lobosporangium
0.001328	9	0	48	1.25	2.757e-06	64571	species	Lobosporangium transversale
0.000295	2	2	3	2	0.00406	1005080519	sequence	XM_022019680.1 Lobosporangium transversale hypothetical protein (BCR41DRAFT_16643), mRNA
0.0001475	1	1	3	3	0.0009461	1005083672	sequence	XM_022030401.1 Lobosporangium transversale hypothetical protein (BCR41DRAFT_424292), partial mRNA
0.0001475	1	1	5	1.4	0.00761	1005084697	sequence	XM_022022205.1 Lobosporangium transversale hypothetical protein (BCR41DRAFT_340696), mRNA
0.0001475	1	1	6	1	0.004441	1005084531	sequence	XM_022025371.1 Lobosporangium transversale hypothetical protein (BCR41DRAFT_360471), mRNA
0.0001475	1	1	3	1	0.002155	1005074146	sequence	XM_022022793.1 Lobosporangium transversale camp-dependent protein kinase A (BCR41DRAFT_345827), mRNA
0.0001475	1	1	2	1	0.001198	1005078590	sequence	XM_022024637.1 Lobosporangium transversale hypothetical protein (BCR41DRAFT_356367), mRNA
0.0001475	1	1	1	1	0.001789	1005080747	sequence	XM_022021934.1 Lobosporangium transversale hypothetical protein (BCR41DRAFT_334507), mRNA
0.0001475	1	1	1	1	0.001172	1005080778	sequence	XM_022023629.1 Lobosporangium transversale eukaryotic translation initiation factor 4E member 3-like protein (BCR41DRAFT_350210), mRNA
0.00059	4	0	40	1.55	1.248e-06	214504	subphylum	Glomeromycotina
0.00059	4	2	23	1.22	7.427e-07	214506	class	Glomeromycetes
0.000295	2	0	19	1.05	6.323e-07	36750	order	Glomerales
0.000295	2	0	19	1.05	6.349e-07	36751	family	Glomeraceae
0.000295	2	0	19	1.05	6.705e-07	1129544	genus	Rhizophagus
0.000295	2	0	18	1.06	6.712e-07	588596	species	Rhizophagus irregularis
0.000295	2	0	18	1.06	6.829e-07	747089	no rank	Rhizophagus irregularis DAOM 181602=DAOM 197198
0.0001475	1	1	1	1	0.001901	1007476800	sequence	XM_025323185.1 Rhizophagus irregularis DAOM 181602=DAOM 197198 hypothetical protein (GLOIN_2v1740126), mRNA
0.0001475	1	1	1	1	0.0002942	1007454594	sequence	XM_025331525.1 Rhizophagus irregularis DAOM 181602=DAOM 197198 hypothetical protein (GLOIN_2v1869696), partial mRNA
0.000885	6	3	14	1.43	5.263e-07	6029	phylum	Microsporidia
0.000295	2	0	4	1	2.806e-07	6032	suborder	Apansporoblastina
0.0001475	1	0	2	1	3.977e-07	27974	family	Nosematidae
0.0001475	1	0	2	1	6.747e-07	27977	genus	Nosema
0.0001475	1	0	2	1	8.219e-07	40302	species	Nosema ceranae
0.0001475	1	1	2	1	0.00316	1004907206	sequence	XM_024474450.1 Nosema ceranae hypothetical protein (AAJ76_2000147654), partial mRNA
0.0001475	1	0	1	1	1.099e-07	36734	family	Unikaryonidae
0.0001475	1	0	1	1	1.099e-07	6033	genus	Encephalitozoon
0.0001475	1	0	1	1	3.935e-07	6035	species	Encephalitozoon cuniculi
0.0001475	1	1	1	1	0.001866	1004811115	sequence	KC513640.1 Encephalitozoon cuniculi clone supercont1.37 genomic sequence
0.0001475	1	0	7	1	7.859e-07	469895	no rank	Microsporidia incertae sedis
0.0001475	1	0	2	1	6.758e-07	586132	genus	Nematocida
0.0001475	1	0	2	1	6.785e-07	586133	species	Nematocida parisii
0.0001475	1	0	2	1	6.791e-07	881290	no rank	Nematocida parisii ERTm1
0.0001475	1	1	2	1	0.004141	1007655606	sequence	XM_013203401.1 Nematocida parisii ERTm1 hypothetical protein partial mRNA
0.002655	18	0	63	4.46	3.697e-06	57731	no rank	environmental samples
0.002655	18	1	63	4.46	3.704e-06	175245	species	uncultured fungus
0.002065	14	14	14	13.4	0.03562	1005599516	sequence	AB971072.1 Uncultured fungus gene for 18S ribosomal RNA, partial sequence, clone: Jp13F01E
0.0001475	1	1	14	1	0.7778	1005488490	sequence	FN557507.1 Uncultured fungus partial 18S rRNA gene, clone SZ030405
0.0001475	1	1	1	3	0.01163	1005488499	sequence	FN557516.1 Uncultured fungus partial 18S rRNA gene, clone SZ030415
0.0001475	1	1	1	2	0.03125	1005488476	sequence	FN557493.1 Uncultured fungus partial 18S rRNA gene, clone SZ030435
0.00177	12	0	50	1.08	1.138e-06	28009	order	Choanoflagellida
0.00177	12	0	50	1.08	1.142e-06	1924738	no rank	Craspedida
0.00177	12	0	50	1.08	1.142e-06	81529	family	Salpingoecidae
0.00118	8	0	36	1.08	1.891e-06	81525	genus	Monosiga
0.00118	8	1	36	1.08	1.906e-06	81824	species	Monosiga brevicollis
0.0007375	5	0	10	1.1	6.776e-07	431895	no rank	Monosiga brevicollis MX1
0.000295	2	2	2	1.5	0.001261	1001265578	sequence	XM_001744587.1 Monosiga brevicollis MX1 predicted protein MONBRDRAFT_24149 mRNA, complete cds
0.0001475	1	1	4	1	0.006745	1001271899	sequence	XM_001750106.1 Monosiga brevicollis MX1 predicted protein MONBRDRAFT_29677 mRNA, complete cds
0.0001475	1	1	2	1	0.003356	1001266685	sequence	XM_001742457.1 Monosiga brevicollis MX1 predicted protein MONBRDRAFT_21838 mRNA, complete cds
0.0001475	1	1	1	1	0.0008	1001272190	sequence	XM_001750397.1 Monosiga brevicollis MX1 predicted protein MONBRDRAFT_34563 mRNA, complete cds
0.0001475	1	1	2	1	7.333e-05	1000611258	sequence	AC198634.1 Monosiga brevicollis clone MonoB-17D24, complete sequence
0.0001475	1	1	1	1	0.0001332	1000611303	sequence	AC199247.1 Monosiga brevicollis clone JGIACYI-133F11, complete sequence
0.00059	4	0	14	1.07	5.691e-07	86017	genus	Salpingoeca
0.00059	4	1	14	1.07	5.709e-07	946362	species	Salpingoeca rosetta
0.0001475	1	1	3	1	0.003115	1001568474	sequence	XM_004998961.1 Salpingoeca rosetta hypothetical protein mRNA
0.0001475	1	1	1	1	0.0002333	1001578407	sequence	XM_004994839.1 Salpingoeca rosetta hypothetical protein mRNA
0.0001475	1	1	1	1	0.001497	1001574041	sequence	XM_004992935.1 Salpingoeca rosetta hypothetical protein mRNA
0.267	1810	3	8958	1.38	9.575e-06	33630	no rank	Alveolata
0.2652	1798	5	8889	1.38	1.128e-05	5794	phylum	Apicomplexa
0.2502	1696	0	8482	1.39	1.57e-05	422676	class	Aconoidasida
0.2496	1692	0	8462	1.39	1.832e-05	5819	order	Haemosporida
0.2496	1692	0	8462	1.39	1.834e-05	1639119	family	Plasmodiidae
0.2496	1692	122	8462	1.39	1.834e-05	5820	genus	Plasmodium
0.1272	862	78	2552	1.49	2.314e-05	418107	subgenus	Plasmodium (Laverania)
0.0767	520	3	367	2.85	2.248e-05	720590	species	Plasmodium sp. DRC-Itaito
0.06726	456	456	20	28	2.194e-05	1001451181	sequence	LT990239.1 Plasmodium sp. DRC-Itaito genome assembly, chromosome: 10
0.002213	15	15	49	2.18	2.41e-05	1001451185	sequence	LT990243.1 Plasmodium sp. DRC-Itaito genome assembly, chromosome: 14
0.001328	9	9	44	1.18	2.556e-05	1001451184	sequence	LT990242.1 Plasmodium sp. DRC-Itaito genome assembly, chromosome: 13
0.001033	7	7	28	1.93	2.888e-05	1001451179	sequence	LT990237.1 Plasmodium sp. DRC-Itaito genome assembly, chromosome: 8
0.0007375	5	5	15	1	1.769e-05	1001451177	sequence	LT990235.1 Plasmodium sp. DRC-Itaito genome assembly, chromosome: 6
0.0004425	3	3	39	1.54	9.467e-05	1001451170	sequence	LT969450.1 Plasmodium sp. DRC-Itaito genome assembly, chromosome: 13
0.0004425	3	3	23	1.13	1.752e-05	1001451183	sequence	LT990241.1 Plasmodium sp. DRC-Itaito genome assembly, chromosome: 12
0.000295	2	2	23	1.04	2.12e-05	1001451182	sequence	LT990240.1 Plasmodium sp. DRC-Itaito genome assembly, chromosome: 11
0.000295	2	2	12	1.5	1.528e-05	1001451176	sequence	LT990234.1 Plasmodium sp. DRC-Itaito genome assembly, chromosome: 5
0.000295	2	2	15	1	7.035e-05	1001451168	sequence	LT969448.1 Plasmodium sp. DRC-Itaito genome assembly, chromosome: 11
0.000295	2	2	11	1	1.669e-05	1001451174	sequence	LT990232.1 Plasmodium sp. DRC-Itaito genome assembly, chromosome: 3
0.000295	2	2	6	1	3.315e-05	1001451165	sequence	LT969445.1 Plasmodium sp. DRC-Itaito genome assembly, chromosome: 8
0.0001475	1	1	6	2.17	3.684e-05	1001451162	sequence	LT969442.1 Plasmodium sp. DRC-Itaito genome assembly, chromosome: 5
0.0001475	1	1	11	1	1.194e-05	1001451180	sequence	LT990238.1 Plasmodium sp. DRC-Itaito genome assembly, chromosome: 9
0.0001475	1	1	9	1	4.377e-05	1001451164	sequence	LT969444.1 Plasmodium sp. DRC-Itaito genome assembly, chromosome: 7
0.0001475	1	1	8	1	2.691e-05	1001451172	sequence	LT990230.1 Plasmodium sp. DRC-Itaito genome assembly, chromosome: 1
0.0001475	1	1	8	1	1.501e-05	1001451173	sequence	LT990231.1 Plasmodium sp. DRC-Itaito genome assembly, chromosome: 2
0.0001475	1	1	4	1.5	7.855e-06	1001451178	sequence	LT990236.1 Plasmodium sp. DRC-Itaito genome assembly, chromosome: 7
0.0001475	1	1	4	1.25	1.01e-05	1001451171	sequence	LT969451.1 Plasmodium sp. DRC-Itaito genome assembly, chromosome: 14
0.0001475	1	1	3	1	3.686e-05	1001451159	sequence	LT969439.1 Plasmodium sp. DRC-Itaito genome assembly, chromosome: 2
0.0001475	1	1	2	1	8.512e-06	1001451161	sequence	LT969441.1 Plasmodium sp. DRC-Itaito genome assembly, chromosome: 4
0.01564	106	64	527	1.52	3.491e-05	5833	species	Plasmodium falciparum
0.00118	8	8	15	2.33	0.0002953	1000334737	sequence	LR131494.1 Plasmodium falciparum genome assembly, chromosome: 14
0.000295	2	2	2	9.5	0.03448	1000282802	sequence	AF126257.1 Plasmodium falciparum replication factor C subunit 4 (rfc4) gene, complete cds
0.000295	2	0	14	1	2.439e-05	36329	no rank	Plasmodium falciparum 3D7
0.0001475	1	1	4	1	0.0005525	1000462360	sequence	CP016998.1 Plasmodium falciparum 3D7 chromosome 8 sequence
0.0001475	1	1	1	1	0.0001224	1000462348	sequence	LN999943.1 Plasmodium falciparum 3D7 chromosome 2, complete sequence
0.000295	2	2	4	1.5	9.217e-05	1000335613	sequence	LR536685.1 Plasmodium falciparum strain 7G8 genome assembly, chromosome: 12
0.000295	2	2	3	1	0.000156	1000334721	sequence	LR131478.1 Plasmodium falciparum genome assembly, chromosome: 13
0.0001475	1	1	9	1.67	0.0001999	1000334736	sequence	LR131493.1 Plasmodium falciparum genome assembly, chromosome: 13
0.0001475	1	1	5	1.2	0.0001757	1000334643	sequence	LR131399.1 Plasmodium falciparum genome assembly, chromosome: 14
0.0001475	1	1	4	1.5	0.0003339	1000334728	sequence	LR131485.1 Plasmodium falciparum genome assembly, chromosome: 5
0.0001475	1	1	4	1	9.381e-05	1000334690	sequence	LR131447.1 Plasmodium falciparum genome assembly, chromosome: 14
0.0001475	1	1	4	1	0.0001837	1000334694	sequence	LR131451.1 Plasmodium falciparum genome assembly, chromosome: 2
0.0001475	1	1	4	1	0.0003498	1000334590	sequence	LR131346.1 Plasmodium falciparum strain HB3 genome assembly, chromosome: 9
0.0001475	1	1	4	1	0.0002756	1000334569	sequence	LR131325.1 Plasmodium falciparum strain IT genome assembly, chromosome: 4
0.0001475	1	1	3	1.33	9.363e-05	1000334479	sequence	LR129698.1 Plasmodium falciparum genome assembly, chromosome: 13
0.0001475	1	1	3	1	0.0002359	1000334534	sequence	LR131290.1 Plasmodium falciparum genome assembly, chromosome: 1
0.0001475	1	1	2	1.5	0.0004313	1000334571	sequence	LR131327.1 Plasmodium falciparum strain IT genome assembly, chromosome: 6
0.0001475	1	1	3	1	0.0002781	1000334579	sequence	LR131335.1 Plasmodium falciparum strain IT genome assembly, chromosome: 14
0.0001475	1	1	2	1.5	6.858e-05	1000334731	sequence	LR131488.1 Plasmodium falciparum genome assembly, chromosome: 8
0.0001475	1	1	2	1.5	0.0001766	1000334709	sequence	LR131466.1 Plasmodium falciparum genome assembly, chromosome: 1
0.0001475	1	1	3	1	0.0001028	1000334610	sequence	LR131366.1 Plasmodium falciparum genome assembly, chromosome: 13
0.0001475	1	1	2	1.5	8.941e-05	1000334618	sequence	LR131374.1 Plasmodium falciparum genome assembly, chromosome: 5
0.0001475	1	1	3	1	6.603e-05	1000334625	sequence	LR131381.1 Plasmodium falciparum genome assembly, chromosome: 12
0.0001475	1	1	3	1	0.0001276	1000334640	sequence	LR131396.1 Plasmodium falciparum genome assembly, chromosome: 11
0.0001475	1	1	3	1	0.0001339	1000334468	sequence	LR129687.1 Plasmodium falciparum genome assembly, chromosome: 2
0.0001475	1	1	2	1	6.21e-05	1000334593	sequence	LR131349.1 Plasmodium falciparum strain HB3 genome assembly, chromosome: 12
0.0001475	1	1	1	2	4.041e-05	1000334675	sequence	LR131431.1 Plasmodium falciparum strain KH1 genome assembly, chromosome: 14
0.0001475	1	1	2	1	5.268e-05	1000334626	sequence	LR131382.1 Plasmodium falciparum genome assembly, chromosome: 13
0.0001475	1	1	2	1	7.037e-05	1000334706	sequence	LR131463.1 Plasmodium falciparum genome assembly, chromosome: 14
0.0001475	1	1	1	1	4.32e-05	1000334563	sequence	LR131319.1 Plasmodium falciparum strain KH2 genome assembly, chromosome: 14
0.0001475	1	1	1	1	9.729e-05	1000334543	sequence	LR131299.1 Plasmodium falciparum genome assembly, chromosome: 10
0.0001475	1	1	1	1	0.0001009	1000334584	sequence	LR131340.1 Plasmodium falciparum strain HB3 genome assembly, chromosome: 3
0.0001475	1	1	1	1	0.01075	1000296310	sequence	HQ733199.1 Plasmodium falciparum isolate PIK04 nonfunctional erythrocyte membrane protein 1 (var-4140) gene, partial sequence
0.00649	44	7	300	1.17	2.523e-05	5854	species	Plasmodium reichenowi
0.00118	8	8	31	1.03	4.767e-05	1000355371	sequence	LT969575.1 Plasmodium reichenowi genome assembly, chromosome: 12
0.000885	6	6	41	1.07	4.202e-05	1000355373	sequence	LT969577.1 Plasmodium reichenowi genome assembly, chromosome: 14
0.0004425	3	3	19	1.63	2.647e-05	1000355363	sequence	LT969567.1 Plasmodium reichenowi genome assembly, chromosome: 4
0.0004425	3	3	18	1.17	4.45e-05	1000355364	sequence	LT969568.1 Plasmodium reichenowi genome assembly, chromosome: 5
0.0004425	3	3	17	1.06	4.278e-05	1000355369	sequence	LT969573.1 Plasmodium reichenowi genome assembly, chromosome: 10
0.000295	2	2	36	1.11	4.424e-05	1000355372	sequence	LT969576.1 Plasmodium reichenowi genome assembly, chromosome: 13
0.000295	2	2	21	1.29	4.364e-05	1000355370	sequence	LT969574.1 Plasmodium reichenowi genome assembly, chromosome: 11
0.000295	2	2	13	1.62	3.468e-05	1000355366	sequence	LT969570.1 Plasmodium reichenowi genome assembly, chromosome: 7
0.000295	2	2	15	1.27	2.984e-05	1000355367	sequence	LT969571.1 Plasmodium reichenowi genome assembly, chromosome: 8
0.000295	2	2	14	1.07	2.272e-05	1000355368	sequence	LT969572.1 Plasmodium reichenowi genome assembly, chromosome: 9
0.000295	2	2	10	1	4.897e-05	1000355361	sequence	LT969565.1 Plasmodium reichenowi genome assembly, chromosome: 2
0.0001475	1	1	8	1.12	1.901e-05	1000355362	sequence	LT969566.1 Plasmodium reichenowi genome assembly, chromosome: 3
0.0001475	1	1	9	1	4.229e-05	1000355360	sequence	LT969564.1 Plasmodium reichenowi genome assembly, chromosome: 1
0.006343	43	2	333	1.16	2.488e-05	880536	species	Plasmodium sp. gorilla clade G3
0.001033	7	7	77	1.08	3.763e-05	1001515866	sequence	LT969563.1 Plasmodium sp. gorilla clade G3 genome assembly, chromosome: 14
0.001033	7	7	35	1.31	1.985e-05	1001515865	sequence	LT969562.1 Plasmodium sp. gorilla clade G3 genome assembly, chromosome: 13
0.001033	7	7	28	1.39	3.427e-05	1001515858	sequence	LT969555.1 Plasmodium sp. gorilla clade G3 genome assembly, chromosome: 6
0.00059	4	4	27	1.07	1.974e-05	1001515864	sequence	LT969561.1 Plasmodium sp. gorilla clade G3 genome assembly, chromosome: 12
0.00059	4	4	27	1.07	3.31e-05	1001515859	sequence	LT969556.1 Plasmodium sp. gorilla clade G3 genome assembly, chromosome: 7
0.0004425	3	3	22	1.09	2.614e-05	1001515860	sequence	LT969557.1 Plasmodium sp. gorilla clade G3 genome assembly, chromosome: 8
0.000295	2	2	30	1.1	2.604e-05	1001515863	sequence	LT969560.1 Plasmodium sp. gorilla clade G3 genome assembly, chromosome: 11
0.000295	2	2	20	1.5	2.22e-05	1001515861	sequence	LT969558.1 Plasmodium sp. gorilla clade G3 genome assembly, chromosome: 9
0.000295	2	2	9	1	2.212e-05	1001515854	sequence	LT969551.1 Plasmodium sp. gorilla clade G3 genome assembly, chromosome: 2
0.0001475	1	1	16	1.06	2.449e-05	1001515855	sequence	LT969552.1 Plasmodium sp. gorilla clade G3 genome assembly, chromosome: 3
0.0001475	1	1	14	1.14	1.692e-05	1001515857	sequence	LT969554.1 Plasmodium sp. gorilla clade G3 genome assembly, chromosome: 5
0.0001475	1	1	12	1.08	1.343e-05	1001515862	sequence	LT969559.1 Plasmodium sp. gorilla clade G3 genome assembly, chromosome: 10
0.00472	32	5	184	1.33	1.883e-05	880535	species	Plasmodium sp. gorilla clade G2
0.001033	7	7	37	1.32	5.174e-05	1001510453	sequence	LT969423.1 Plasmodium sp. gorilla clade G2 genome assembly, chromosome: 14
0.000885	6	6	12	2.17	2.498e-05	1001510451	sequence	LT969421.1 Plasmodium sp. gorilla clade G2 genome assembly, chromosome: 12
0.0004425	3	3	16	1.62	6.276e-05	1001510443	sequence	LT969413.1 Plasmodium sp. gorilla clade G2 genome assembly, chromosome: 4
0.0004425	3	3	12	1.75	2.888e-05	1001510450	sequence	LT969420.1 Plasmodium sp. gorilla clade G2 genome assembly, chromosome: 11
0.000295	2	2	19	1.16	3.161e-05	1001510452	sequence	LT969422.1 Plasmodium sp. gorilla clade G2 genome assembly, chromosome: 13
0.000295	2	2	12	1	4.942e-05	1001510445	sequence	LT969415.1 Plasmodium sp. gorilla clade G2 genome assembly, chromosome: 6
0.0001475	1	1	17	1.24	5.776e-05	1001510444	sequence	LT969414.1 Plasmodium sp. gorilla clade G2 genome assembly, chromosome: 5
0.0001475	1	1	10	1.1	3.473e-05	1001510446	sequence	LT969416.1 Plasmodium sp. gorilla clade G2 genome assembly, chromosome: 7
0.0001475	1	1	4	1	1.215e-05	1001510448	sequence	LT969418.1 Plasmodium sp. gorilla clade G2 genome assembly, chromosome: 9
0.0001475	1	1	1	2	6.989e-06	1001510440	sequence	LT969410.1 Plasmodium sp. gorilla clade G2 genome assembly, chromosome: 1
0.003245	22	0	137	1.2	3.596e-05	880534	species	Plasmodium sp. gorilla clade G1
0.00059	4	4	29	1.21	6.294e-05	1001510257	sequence	LT963426.1 Plasmodium sp. gorilla clade G1 genome assembly, chromosome: 13
0.0004425	3	3	21	1.52	5.905e-05	1001510256	sequence	LT963425.1 Plasmodium sp. gorilla clade G1 genome assembly, chromosome: 12
0.0004425	3	3	19	1.16	4.297e-05	1001510258	sequence	LT963427.1 Plasmodium sp. gorilla clade G1 genome assembly, chromosome: 14
0.0004425	3	3	13	1	4.53e-05	1001510262	sequence	LT963417.1 Plasmodium sp. gorilla clade G1 genome assembly, chromosome: 4
0.0004425	3	3	9	1.22	5.913e-05	1001510250	sequence	LT963419.1 Plasmodium sp. gorilla clade G1 genome assembly, chromosome: 6
0.000295	2	2	8	1.12	3.763e-05	1001510254	sequence	LT963423.1 Plasmodium sp. gorilla clade G1 genome assembly, chromosome: 10
0.000295	2	2	7	1.14	2.189e-05	1001510255	sequence	LT963424.1 Plasmodium sp. gorilla clade G1 genome assembly, chromosome: 11
0.0001475	1	1	5	1	3.651e-05	1001510260	sequence	LT963415.1 Plasmodium sp. gorilla clade G1 genome assembly, chromosome: 2
0.0001475	1	1	4	1	1.313e-05	1001510252	sequence	LT963421.1 Plasmodium sp. gorilla clade G1 genome assembly, chromosome: 8
0.002508	17	0	94	1.23	2.197e-05	647221	species	Plasmodium gaboni
0.0004425	3	3	13	1.08	3.603e-05	1001400860	sequence	LT969437.1 Plasmodium gaboni genome assembly, chromosome: 14
0.000295	2	2	13	1.31	3.702e-05	1001400859	sequence	LT969436.1 Plasmodium gaboni genome assembly, chromosome: 13
0.000295	2	2	11	1	6.99e-05	1001400855	sequence	LT969432.1 Plasmodium gaboni genome assembly, chromosome: 9
0.000295	2	2	7	1	3.328e-05	1001400853	sequence	LT969430.1 Plasmodium gaboni genome assembly, chromosome: 7
0.0001475	1	1	2	7	0.003724	1001396863	sequence	XM_018785081.1 Plasmodium gaboni putative Rab GTPase activator and protein kinase partial mRNA
0.0001475	1	1	9	1	4.271e-05	1001400857	sequence	LT969434.1 Plasmodium gaboni genome assembly, chromosome: 11
0.0001475	1	1	9	1	5.709e-05	1001400849	sequence	LT969426.1 Plasmodium gaboni genome assembly, chromosome: 3
0.0001475	1	1	6	1	3.202e-05	1001400854	sequence	LT969431.1 Plasmodium gaboni genome assembly, chromosome: 8
0.0001475	1	1	3	1.33	1.703e-05	1001400856	sequence	LT969433.1 Plasmodium gaboni genome assembly, chromosome: 10
0.0001475	1	1	1	1	0.006667	1001396198	sequence	XM_018784422.1 Plasmodium gaboni hypothetical protein partial mRNA
0.0001475	1	1	1	1	0.001855	1001398803	sequence	XM_018786995.1 Plasmodium gaboni double C2-like domain-containing protein partial mRNA
0.0001475	1	1	1	1	0.004149	1001396530	sequence	XM_018784752.1 Plasmodium gaboni hypothetical protein partial mRNA
0.06785	460	26	2598	1.32	1.444e-05	418103	subgenus	Plasmodium (Plasmodium)
0.01667	113	27	661	1.31	1.89e-05	5858	species	Plasmodium malariae
0.001918	13	13	35	2.46	3.015e-05	1000380445	sequence	LT594634.1 Plasmodium malariae genome assembly, chromosome: 13
0.001033	7	7	28	1.82	2.796e-05	1000380455	sequence	LT594633.1 Plasmodium malariae genome assembly, chromosome: 12
0.001033	7	7	17	1.76	2.037e-05	1000380460	sequence	LT594626.1 Plasmodium malariae genome assembly, chromosome: 5
0.000885	6	6	26	1.31	3.254e-05	1000380434	sequence	LT594500.1 Plasmodium malariae genome assembly, chromosome: 12
0.00059	4	4	35	1.14	3.566e-05	1000380454	sequence	LT594632.1 Plasmodium malariae genome assembly, chromosome: 11
0.00059	4	4	16	1.31	3.898e-05	1000380459	sequence	LT594625.1 Plasmodium malariae genome assembly, chromosome: 4
0.00059	4	4	13	1	4.835e-05	1000380449	sequence	LT594627.1 Plasmodium malariae genome assembly, chromosome: 6
0.0004425	3	3	19	1.26	2.162e-05	1000380453	sequence	LT594631.1 Plasmodium malariae genome assembly, chromosome: 10
0.0004425	3	3	21	1.1	4.034e-05	1000380458	sequence	LT594624.1 Plasmodium malariae genome assembly, chromosome: 3
0.0004425	3	3	21	1.1	4.483e-05	1000380443	sequence	LT594495.1 Plasmodium malariae genome assembly, chromosome: 7
0.0004425	3	3	16	1.44	1.303e-05	1000380451	sequence	LT594629.1 Plasmodium malariae genome assembly, chromosome: 8
0.0004425	3	3	20	1.1	2.481e-05	1000380436	sequence	LT594502.1 Plasmodium malariae genome assembly, chromosome: 14
0.0004425	3	3	16	1	2.358e-05	1000380452	sequence	LT594630.1 Plasmodium malariae genome assembly, chromosome: 9
0.0004425	3	3	10	1.4	2.169e-05	1000380432	sequence	LT594498.1 Plasmodium malariae genome assembly, chromosome: 10
0.000295	2	2	18	1.33	7.344e-05	1000380437	sequence	LT594489.1 Plasmodium malariae genome assembly, chromosome: 1
0.000295	2	2	19	1	2.982e-05	1000380456	sequence	LT594622.1 Plasmodium malariae genome assembly, chromosome: 1
0.000295	2	2	16	1.12	1.383e-05	1000380446	sequence	LT594635.1 Plasmodium malariae genome assembly, chromosome: 14
0.000295	2	2	15	1.07	7.689e-05	1000380442	sequence	LT594494.1 Plasmodium malariae genome assembly, chromosome: 6
0.000295	2	2	15	1.07	2.745e-05	1000380433	sequence	LT594499.1 Plasmodium malariae genome assembly, chromosome: 11
0.000295	2	2	15	1	5.617e-05	1000380457	sequence	LT594623.1 Plasmodium malariae genome assembly, chromosome: 2
0.000295	2	2	12	1.17	4.356e-05	1000380439	sequence	LT594491.1 Plasmodium malariae genome assembly, chromosome: 3
0.0001475	1	1	10	2.1	5.173e-05	1000380438	sequence	LT594490.1 Plasmodium malariae genome assembly, chromosome: 2
0.0001475	1	1	18	1.11	4.574e-05	1000380441	sequence	LT594493.1 Plasmodium malariae genome assembly, chromosome: 5
0.0001475	1	1	15	1	2.583e-05	1000380435	sequence	LT594501.1 Plasmodium malariae genome assembly, chromosome: 13
0.0001475	1	1	11	1.36	1.84e-05	1000380431	sequence	LT594497.1 Plasmodium malariae genome assembly, chromosome: 9
0.0001475	1	1	10	1.1	1.298e-05	1000380450	sequence	LT594628.1 Plasmodium malariae genome assembly, chromosome: 7
0.0001475	1	1	1	1	0.01667	1000381485	sequence	XM_029003309.1 Plasmodium malariae histidine-rich knob protein homolog KPRPC, putative (PmUG01_04030700), partial mRNA
0.01505	102	65	549	1.36	2.491e-05	5850	species	Plasmodium knowlesi
0.00236	16	0	83	1.6	0.0001748	5851	no rank	Plasmodium knowlesi strain H
0.001328	9	9	20	2.55	0.0007459	1000344654	sequence	AM910996.2 Plasmodium knowlesi strain H chromosome 14, complete genome
0.000295	2	2	13	1.23	0.0006572	1000344662	sequence	AM910991.1 Plasmodium knowlesi strain H chromosome 9, complete genome
0.000295	2	2	8	1.12	0.0005139	1000344658	sequence	AM910987.1 Plasmodium knowlesi strain H chromosome 5, complete genome
0.0001475	1	1	10	2.5	0.0007087	1000344665	sequence	AM910985.1 Plasmodium knowlesi strain H chromosome 3, complete genome
0.0001475	1	1	5	1	0.0003361	1000344660	sequence	AM910989.1 Plasmodium knowlesi strain H chromosome 7, complete genome
0.0001475	1	1	5	1	0.0002172	1000344653	sequence	AM910995.1 Plasmodium knowlesi strain H chromosome 13, complete genome
0.0004425	3	3	6	2	7.252e-05	1000344485	sequence	LT727656.1 Plasmodium knowlesi genome assembly, chromosome: PkA1H1_09_v1
0.0004425	3	3	9	1	5.355e-05	1000344490	sequence	LT727661.1 Plasmodium knowlesi genome assembly, chromosome: PkA1H1_14_v1
0.0004425	3	3	8	1.12	4.969e-05	1000344484	sequence	LT727655.1 Plasmodium knowlesi genome assembly, chromosome: PkA1H1_08_v1
0.000295	2	2	10	1.2	0.0001928	1000344480	sequence	LT727651.1 Plasmodium knowlesi genome assembly, chromosome: PkA1H1_04_v1
0.000295	2	2	9	1.11	0.0002026	1000344488	sequence	LT727659.1 Plasmodium knowlesi genome assembly, chromosome: PkA1H1_12_v1
0.000295	2	2	7	1.29	0.0001753	1000344486	sequence	LT727657.1 Plasmodium knowlesi genome assembly, chromosome: PkA1H1_10_v1
0.000295	2	2	7	1	0.000133	1000344481	sequence	LT727652.1 Plasmodium knowlesi genome assembly, chromosome: PkA1H1_05_v1
0.0001475	1	1	11	1	0.0001779	1000344479	sequence	LT727650.1 Plasmodium knowlesi genome assembly, chromosome: PkA1H1_03_v1
0.0001475	1	1	7	1	0.0001285	1000344487	sequence	LT727658.1 Plasmodium knowlesi genome assembly, chromosome: PkA1H1_11_v1
0.0001475	1	1	4	1.25	7.978e-05	1000344483	sequence	LT727654.1 Plasmodium knowlesi genome assembly, chromosome: PkA1H1_07_v1
0.0001475	1	1	3	1	1.492e-05	1000344489	sequence	LT727660.1 Plasmodium knowlesi genome assembly, chromosome: PkA1H1_13_v1
0.01151	78	3	419	1.34	1.149e-05	36330	species	Plasmodium ovale
0.001328	9	9	13	2.77	1.96e-05	1000463104	sequence	LT594587.1 Plasmodium ovale genome assembly, chromosome: 6
0.00118	8	8	32	1.38	2.597e-05	1000463106	sequence	LT594589.1 Plasmodium ovale genome assembly, chromosome: 8
0.000885	6	6	23	2.09	1.541e-05	1000463090	sequence	LT594513.1 Plasmodium ovale genome assembly, chromosome: 9
0.000885	6	6	17	1.35	7.509e-06	1000463110	sequence	LT594593.1 Plasmodium ovale genome assembly, chromosome: 12
0.0007375	5	5	29	1.17	1.985e-05	1000463107	sequence	LT594590.1 Plasmodium ovale genome assembly, chromosome: 9
0.00059	4	4	26	1.27	1.197e-05	1000463099	sequence	LT594595.1 Plasmodium ovale genome assembly, chromosome: 14
0.00059	4	4	18	1.44	1.199e-05	1000463092	sequence	LT594515.1 Plasmodium ovale genome assembly, chromosome: 11
0.00059	4	4	18	1.06	1.65e-05	1000463105	sequence	LT594588.1 Plasmodium ovale genome assembly, chromosome: 7
0.0004425	3	3	25	1	1.143e-05	1000463095	sequence	LT594518.1 Plasmodium ovale genome assembly, chromosome: 14
0.0004425	3	3	18	1.28	8.086e-06	1000463093	sequence	LT594516.1 Plasmodium ovale genome assembly, chromosome: 12
0.0004425	3	3	19	1.11	1.442e-05	1000463089	sequence	LT594512.1 Plasmodium ovale genome assembly, chromosome: 8
0.0004425	3	3	16	1.25	1.726e-05	1000463086	sequence	LT594509.1 Plasmodium ovale genome assembly, chromosome: 5
0.0004425	3	3	14	1.29	2.754e-05	1000463083	sequence	LT594506.1 Plasmodium ovale genome assembly, chromosome: 2
0.0004425	3	3	10	1.4	6.735e-06	1000463109	sequence	LT594592.1 Plasmodium ovale genome assembly, chromosome: 11
0.000295	2	2	15	1.4	8.087e-06	1000463094	sequence	LT594517.1 Plasmodium ovale genome assembly, chromosome: 13
0.000295	2	2	14	1.14	8.572e-06	1000463098	sequence	LT594594.1 Plasmodium ovale genome assembly, chromosome: 13
0.000295	2	2	15	1	2.45e-05	1000463085	sequence	LT594508.1 Plasmodium ovale genome assembly, chromosome: 4
0.000295	2	2	11	1.18	1.319e-05	1000463103	sequence	LT594586.1 Plasmodium ovale genome assembly, chromosome: 5
0.0001475	1	1	11	1.36	1.592e-05	1000463084	sequence	LT594507.1 Plasmodium ovale genome assembly, chromosome: 3
0.0001475	1	1	5	1	6.234e-06	1000463087	sequence	LT594510.1 Plasmodium ovale genome assembly, chromosome: 6
0.0001475	1	1	2	1.5	3.889e-06	1000463102	sequence	LT594585.1 Plasmodium ovale genome assembly, chromosome: 4
0.009293	63	2	343	1.2	1.456e-05	5827	species	Plasmodium cynomolgi
0.001328	9	9	40	1.3	2.402e-05	1000280818	sequence	LT841392.1 Plasmodium cynomolgi genome assembly, chromosome: 14
0.001033	7	7	27	1.26	1.286e-05	1000280816	sequence	LT841390.1 Plasmodium cynomolgi genome assembly, chromosome: 12
0.001033	7	7	25	1.28	2.091e-05	1000280817	sequence	LT841391.1 Plasmodium cynomolgi genome assembly, chromosome: 13
0.0007375	5	5	31	1.26	3.566e-05	1000280814	sequence	LT841388.1 Plasmodium cynomolgi genome assembly, chromosome: 10
0.0007375	5	5	35	1.06	3.033e-05	1000280815	sequence	LT841389.1 Plasmodium cynomolgi genome assembly, chromosome: 11
0.0007375	5	5	25	1.08	3.156e-05	1000280811	sequence	LT841385.1 Plasmodium cynomolgi genome assembly, chromosome: 7
0.0007375	5	5	16	1.19	1.006e-05	1000280813	sequence	LT841387.1 Plasmodium cynomolgi genome assembly, chromosome: 9
0.00059	4	4	24	1.08	2.571e-05	1000280812	sequence	LT841386.1 Plasmodium cynomolgi genome assembly, chromosome: 8
0.00059	4	4	13	1.46	2.405e-05	1000280808	sequence	LT841382.1 Plasmodium cynomolgi genome assembly, chromosome: 4
0.0004425	3	3	18	1.44	3.108e-05	1000280805	sequence	LT841379.1 Plasmodium cynomolgi genome assembly, chromosome: 1
0.0004425	3	3	21	1.24	2.435e-05	1000280809	sequence	LT841383.1 Plasmodium cynomolgi genome assembly, chromosome: 5
0.0004425	3	3	13	1.23	2.436e-05	1000280806	sequence	LT841380.1 Plasmodium cynomolgi genome assembly, chromosome: 2
0.0001475	1	1	27	1.04	4.331e-05	1000280810	sequence	LT841384.1 Plasmodium cynomolgi genome assembly, chromosome: 6
0.008703	59	49	349	1.24	1.22e-05	5855	species	Plasmodium vivax
0.000295	2	2	8	1	0.000132	1000370627	sequence	LT615243.1 Plasmodium vivax genome assembly, chromosome: 5
0.000295	2	2	6	1.33	3.223e-05	1000370657	sequence	LT635623.1 Plasmodium vivax genome assembly, chromosome: 12
0.0001475	1	1	7	1.14	8.7e-05	1000370628	sequence	LT615244.1 Plasmodium vivax genome assembly, chromosome: 6
0.0001475	1	1	2	2	4.013e-05	1000370622	sequence	LT615252.1 Plasmodium vivax genome assembly, chromosome: 14
0.0001475	1	1	3	1	2.201e-05	1000374390	sequence	LT841161.1 Plasmodium vivax genome assembly, chromosome: 12
0.0001475	1	1	2	1	9.143e-05	1000370608	sequence	LT615256.1 Plasmodium vivax genome assembly, chromosome: 1
0.0001475	1	1	2	1	3.889e-05	1000370629	sequence	LT615245.1 Plasmodium vivax genome assembly, chromosome: 7
0.0001475	1	1	2	1	3.122e-05	1000374392	sequence	LT841163.1 Plasmodium vivax genome assembly, chromosome: 14
0.00177	12	0	55	1.71	4.652e-06	77519	species	Plasmodium gonderi
0.0004425	3	3	3	4.67	0.0003227	1000603093	sequence	XM_028685919.1 Plasmodium gonderi ubiquitin carboxyl-terminal hydrolase 1 (PGO_021010), partial mRNA
0.000295	2	2	5	1.8	0.001339	1000605521	sequence	XM_028688340.1 Plasmodium gonderi tryptophan-rich antigen (PGO_103110), partial mRNA
0.0001475	1	1	2	10	0.0006667	1000607014	sequence	XM_028689831.1 Plasmodium gonderi cysteine protease ATG4 (PGO_133150), partial mRNA
0.0001475	1	1	3	1.33	0.0002908	1000605804	sequence	XM_028688622.1 Plasmodium gonderi hypothetical protein, conserved (PGO_112880), partial mRNA
0.0001475	1	1	4	1	0.0005718	1000603488	sequence	XM_028686311.1 Plasmodium gonderi hypothetical protein, conserved (PGO_041230), partial mRNA
0.0001475	1	1	3	1	0.0008726	1000607304	sequence	XM_028690117.1 Plasmodium gonderi hypothetical protein, conserved (PGO_141230), partial mRNA
0.0001475	1	1	3	1	0.002757	1000604777	sequence	XM_028687596.1 Plasmodium gonderi tryptophan-rich antigen (PGO_090040), partial mRNA
0.0001475	1	1	2	1	0.00037	1000607778	sequence	XM_028690591.1 Plasmodium gonderi double C2-like domain-containing protein (PGO_146010), partial mRNA
0.0001475	1	1	2	1	0.0001128	1000603885	sequence	XM_028686707.1 Plasmodium gonderi hypothetical protein, conserved (PGO_060630), partial mRNA
0.00059	4	0	18	1.56	1.834e-06	52288	species	Plasmodium inui
0.00059	4	0	18	1.56	1.867e-06	1237626	no rank	Plasmodium inui San Antonio 1
0.0004425	3	3	5	2.8	0.00228	1001641893	sequence	XM_008817053.1 Plasmodium inui San Antonio 1 hypothetical protein partial mRNA
0.0001475	1	1	2	1	0.0008032	1001645422	sequence	XM_008818343.1 Plasmodium inui San Antonio 1 hypothetical protein partial mRNA
0.0004425	3	0	26	1.35	2.538e-06	5857	species	Plasmodium fragile
0.000295	2	2	3	2.67	0.001983	1000376102	sequence	XM_012482883.1 Plasmodium fragile hypothetical protein partial mRNA
0.0001475	1	1	6	1	0.001107	1000379568	sequence	XM_012479701.1 Plasmodium fragile hypothetical protein partial mRNA
0.01328	90	5	591	1.25	2.323e-05	208452	species	Plasmodium coatneyi
0.002213	15	15	65	1.2	5.563e-05	1000865830	sequence	CP016251.1 Plasmodium coatneyi strain Hackeri chromosome 13, complete sequence
0.002065	14	14	82	1.4	3.222e-05	1000865827	sequence	CP016250.1 Plasmodium coatneyi strain Hackeri chromosome 12, complete sequence
0.001475	10	10	77	1.17	7.542e-05	1000865824	sequence	CP016245.1 Plasmodium coatneyi strain Hackeri chromosome 7, complete sequence
0.001475	10	10	44	1.48	4.442e-05	1000865828	sequence	CP016248.1 Plasmodium coatneyi strain Hackeri chromosome 10, complete sequence
0.001328	9	9	55	1.25	3.87e-05	1000865829	sequence	CP016249.1 Plasmodium coatneyi strain Hackeri chromosome 11, complete sequence
0.0007375	5	5	50	1.34	3.545e-05	1000865826	sequence	CP016247.1 Plasmodium coatneyi strain Hackeri chromosome 9, complete sequence
0.0007375	5	5	31	1	3.466e-05	1000865822	sequence	CP016243.1 Plasmodium coatneyi strain Hackeri chromosome 5, complete sequence
0.00059	4	4	33	1.15	3.397e-05	1000865821	sequence	CP016242.1 Plasmodium coatneyi strain Hackeri chromosome 4, complete sequence
0.0004425	3	3	16	1.69	2.702e-05	1000865818	sequence	CP016239.1 Plasmodium coatneyi strain Hackeri chromosome 1, complete sequence
0.000295	2	2	22	1.27	1.983e-05	1000865825	sequence	CP016246.1 Plasmodium coatneyi strain Hackeri chromosome 8, complete sequence
0.000295	2	2	19	1.32	3.708e-05	1000865819	sequence	CP016240.1 Plasmodium coatneyi strain Hackeri chromosome 2, complete sequence
0.000295	2	2	22	1	2.982e-05	1000865823	sequence	CP016244.1 Plasmodium coatneyi strain Hackeri chromosome 6, complete sequence
0.000295	2	2	15	1.13	1.426e-05	1000865831	sequence	CP016252.1 Plasmodium coatneyi strain Hackeri chromosome 14, complete sequence
0.000295	2	2	16	1	2.571e-05	1000865820	sequence	CP016241.1 Plasmodium coatneyi strain Hackeri chromosome 3, complete sequence
0.01313	89	8	555	1.22	4.904e-06	418101	subgenus	Plasmodium (Vinckeia)
0.00944	64	25	385	1.21	1.032e-05	5861	species	Plasmodium yoelii
0.001623	11	0	102	1.1	7.537e-06	283801	subspecies	Plasmodium yoelii killicki
0.0004425	3	3	13	1.15	3.494e-05	1000947725	sequence	LR129764.1 Plasmodium yoelii killicki strain 193L genome assembly, chromosome: 9
0.000295	2	2	16	1.12	3.578e-05	1000947728	sequence	LR129767.1 Plasmodium yoelii killicki strain 193L genome assembly, chromosome: 12
0.000295	2	2	13	1	3.461e-05	1000947724	sequence	LR129763.1 Plasmodium yoelii killicki strain 193L genome assembly, chromosome: 8
0.0001475	1	1	11	1.27	1.821e-05	1000947729	sequence	LR129768.1 Plasmodium yoelii killicki strain 193L genome assembly, chromosome: 13
0.0001475	1	1	10	1.1	2.599e-05	1000947726	sequence	LR129765.1 Plasmodium yoelii killicki strain 193L genome assembly, chromosome: 10
0.0001475	1	1	6	1	4.228e-05	1000947718	sequence	LR129757.1 Plasmodium yoelii killicki strain 193L genome assembly, chromosome: 2
0.0001475	1	1	4	1.25	4.742e-06	1000947711	sequence	LR129750.1 Plasmodium yoelii killicki strain 194ZZ genome assembly, chromosome: 9
0.00059	4	4	4	1.25	0.0001699	1000393263	sequence	LR129798.1 Plasmodium yoelii strain 2CL genome assembly, chromosome: 1
0.000295	2	2	10	1	2.071e-05	1000393290	sequence	LR129825.1 Plasmodium yoelii strain 33X genome assembly, chromosome: 14
0.000295	2	2	2	3.5	3.332e-05	1000393303	sequence	LR129838.1 Plasmodium yoelii strain 3AE genome assembly, chromosome: 13
0.000295	2	2	2	2	0.001336	1000393247	sequence	LR129782.1 Plasmodium yoelii strain 1.1 genome assembly, chromosome: 13
0.0001475	1	1	18	1.22	0.0003365	1000393258	sequence	LR129793.1 Plasmodium yoelii strain 1AR genome assembly, chromosome: 10
0.0001475	1	1	9	1	2.757e-05	1000393282	sequence	LR129817.1 Plasmodium yoelii strain 33X genome assembly, chromosome: 6
0.0001475	1	1	8	1	4.864e-05	1000393280	sequence	LR129815.1 Plasmodium yoelii strain 33X genome assembly, chromosome: 4
0.0001475	1	1	4	1.5	7.556e-05	1000393298	sequence	LR129833.1 Plasmodium yoelii strain 3AE genome assembly, chromosome: 8
0.0001475	1	1	6	1	2.388e-05	1000393279	sequence	LR129814.1 Plasmodium yoelii strain 33X genome assembly, chromosome: 3
0.0001475	1	1	5	1	0.1429	1000391467	sequence	XM_022956784.1 Plasmodium yoelii heat shock protein 90, putative (PY17X_1222200), partial mRNA
0.0001475	1	1	4	1	7.74e-06	1000393288	sequence	LR129823.1 Plasmodium yoelii strain 33X genome assembly, chromosome: 12
0.0001475	1	1	3	1.33	5.994e-05	1000393273	sequence	LR129808.1 Plasmodium yoelii strain 2CL genome assembly, chromosome: 11
0.0001475	1	1	2	2	4.743e-05	1000393270	sequence	LR129805.1 Plasmodium yoelii strain 2CL genome assembly, chromosome: 8
0.0001475	1	1	4	1	0.000149	1000393269	sequence	LR129804.1 Plasmodium yoelii strain 2CL genome assembly, chromosome: 7
0.0001475	1	1	3	1	5.995e-05	1000393260	sequence	LR129795.1 Plasmodium yoelii strain 1AR genome assembly, chromosome: 12
0.0001475	1	1	2	1	0.002994	1000393236	sequence	LR129772.1 Plasmodium yoelii strain 1.1 genome assembly, chromosome: 3
0.0001475	1	1	2	1	0.003425	1000389930	sequence	LK934629.1 Plasmodium yoelii genome assembly PYYM01, chromosome : 1
0.0001475	1	1	2	1	7.186e-05	1000393266	sequence	LR129801.1 Plasmodium yoelii strain 2CL genome assembly, chromosome: 4
0.0001475	1	1	2	1	4.021e-06	1000393285	sequence	LR129820.1 Plasmodium yoelii strain 33X genome assembly, chromosome: 9
0.0001475	1	1	2	1	4.171e-05	1000393300	sequence	LR129835.1 Plasmodium yoelii strain 3AE genome assembly, chromosome: 10
0.0001475	1	1	1	1	3.527e-05	1000393253	sequence	LR129788.1 Plasmodium yoelii strain 1AR genome assembly, chromosome: 5
0.0001475	1	1	1	1	0.001048	1000389743	sequence	LK934636.1 Plasmodium yoelii genome assembly PYYM01, chromosome : 8
0.001623	11	0	64	1.41	2.759e-06	5860	species	Plasmodium vinckei
0.000885	6	1	35	1.11	2.862e-06	54757	subspecies	Plasmodium vinckei vinckei
0.000295	2	2	2	1	4.706e-06	1000530576	sequence	LR215064.1 Plasmodium vinckei vinckei genome assembly, chromosome: PVVCY_08
0.0001475	1	1	5	1.6	6.755e-06	1000530582	sequence	LR215070.1 Plasmodium vinckei vinckei genome assembly, chromosome: PVVCY_14
0.0001475	1	1	3	1	3.905e-06	1000530581	sequence	LR215069.1 Plasmodium vinckei vinckei genome assembly, chromosome: PVVCY_13
0.0001475	1	1	3	1	3.327e-05	1000530564	sequence	LR129723.1 Plasmodium vinckei vinckei strain V52 genome assembly, chromosome: 10
0.0007375	5	0	24	1.92	2.703e-06	119398	subspecies	Plasmodium vinckei brucechwatti
0.0004425	3	3	6	3.5	5.376e-06	1000729681	sequence	LR129741.1 Plasmodium vinckei brucechwatti strain 1-69 genome assembly, chromosome: 14
0.0001475	1	1	6	2.17	2.04e-05	1000729670	sequence	LR129730.1 Plasmodium vinckei brucechwatti strain 1-69 genome assembly, chromosome: 3
0.0001475	1	1	5	1	4.121e-06	1000729680	sequence	LR129740.1 Plasmodium vinckei brucechwatti strain 1-69 genome assembly, chromosome: 13
0.00059	4	3	29	1.1	2.116e-06	5821	species	Plasmodium berghei
0.0001475	1	1	2	1	0.0008489	1000275129	sequence	LT608273.1 Plasmodium berghei strain SP11 RLL genome assembly, chromosome: 9
0.000295	2	1	20	1.1	1.836e-06	5825	species	Plasmodium chabaudi
0.0001475	1	1	7	1.14	1.246e-06	5826	subspecies	Plasmodium chabaudi adami
0.01018	69	1	759	1.45	2.586e-05	418104	subgenus	Plasmodium (Haemamoeba)
0.007228	49	11	676	1.49	3.622e-05	85471	species	Plasmodium relictum
0.002065	14	14	428	1.69	0.2299	1000630772	sequence	XR_003699247.1 Plasmodium relictum 28S ribosomal RNA (PRELSG_0000120), partial rRNA
0.001475	10	10	12	1.5	1.027e-05	1000625831	sequence	LN835309.1 Plasmodium relictum strain SGS1 genome assembly, chromosome: 14
0.0004425	3	3	11	1	1.763e-05	1000625838	sequence	LN835302.1 Plasmodium relictum strain SGS1 genome assembly, chromosome: 7
0.0004425	3	3	7	1.14	2.235e-05	1000625844	sequence	LN835296.1 Plasmodium relictum strain SGS1 genome assembly, chromosome: 1
0.000295	2	2	15	1	1.284e-05	1000625843	sequence	LN835307.1 Plasmodium relictum strain SGS1 genome assembly, chromosome: 12
0.000295	2	2	10	1	2.627e-05	1000625837	sequence	LN835301.1 Plasmodium relictum strain SGS1 genome assembly, chromosome: 6
0.0001475	1	1	11	1	1.411e-05	1000625840	sequence	LN835304.1 Plasmodium relictum strain SGS1 genome assembly, chromosome: 9
0.0001475	1	1	9	1	1.526e-05	1000625839	sequence	LN835303.1 Plasmodium relictum strain SGS1 genome assembly, chromosome: 8
0.0001475	1	1	7	1	1.308e-05	1000625841	sequence	LN835305.1 Plasmodium relictum strain SGS1 genome assembly, chromosome: 10
0.0001475	1	1	4	1	1.497e-05	1000625834	sequence	LN835298.1 Plasmodium relictum strain SGS1 genome assembly, chromosome: 3
0.002803	19	0	81	1.15	7.852e-06	5849	species	Plasmodium gallinaceum
0.0007375	5	5	2	4	0.0003942	1000342059	sequence	XM_028673584.1 Plasmodium gallinaceum conserved Plasmodium protein, unknown function (PGAL8A_00479800), partial mRNA
0.000295	2	2	6	1	0.005831	1000342941	sequence	XM_028674559.1 Plasmodium gallinaceum conserved Plasmodium protein, unknown function (PGAL8A_00053700), partial mRNA
0.0001475	1	1	4	1.25	0.00149	1000343031	sequence	XM_028674659.1 Plasmodium gallinaceum RNA-binding protein, putative (PGAL8A_00063100), partial mRNA
0.0001475	1	1	3	1.33	0.004038	1000338129	sequence	XM_028672943.1 Plasmodium gallinaceum conserved Plasmodium protein, unknown function (PGAL8A_00102700), partial mRNA
0.0001475	1	1	4	1	0.0009699	1000339880	sequence	XM_028671207.1 Plasmodium gallinaceum conserved Plasmodium protein, unknown function (PGAL8A_00246800), partial mRNA
0.0001475	1	1	3	1	0.0005314	1000341104	sequence	XM_028672541.1 Plasmodium gallinaceum conserved Plasmodium protein, unknown function (PGAL8A_00349600), partial mRNA
0.0001475	1	1	2	1	0.0003693	1000337772	sequence	XM_028670088.1 Plasmodium gallinaceum carbon catabolite repressor protein 4, putative (CCR4), partial mRNA
0.0001475	1	1	2	1	0.001961	1000338695	sequence	XM_028675147.1 Plasmodium gallinaceum conserved Plasmodium protein, unknown function (PGAL8A_00159400), partial mRNA
0.0001475	1	1	2	1	0.0004331	1000341904	sequence	XM_028673414.1 Plasmodium gallinaceum double C2-like domain-containing protein, putative (DOC2), partial mRNA
0.0001475	1	1	2	1	0.0009492	1000338746	sequence	XM_028675203.1 Plasmodium gallinaceum small subunit rRNA processing factor, putative (PGAL8A_00164600), partial mRNA
0.0001475	1	1	2	1	0.0002278	1000341815	sequence	XM_028673316.1 Plasmodium gallinaceum conserved Plasmodium protein, unknown function (PGAL8A_00455700), partial mRNA
0.0001475	1	1	2	1	0.0001674	1000341690	sequence	XM_028673180.1 Plasmodium gallinaceum conserved Plasmodium protein, unknown function (PGAL8A_00443700), partial mRNA
0.0001475	1	1	1	1	0.0002532	1000339454	sequence	XM_028670733.1 Plasmodium gallinaceum eukaryotic initiation factor 2alpha kinase 1, putative (PGAL8A_00203700), partial mRNA
0.0001475	1	1	1	1	0.0003618	1000341686	sequence	XM_028673175.1 Plasmodium gallinaceum conserved Plasmodium protein, unknown function (PGAL8A_00443300), partial mRNA
0.00059	4	0	18	1.17	2.301e-07	5863	order	Piroplasmida
0.00059	4	0	18	1.17	3.782e-07	32594	family	Babesiidae
0.00059	4	0	18	1.17	3.783e-07	5864	genus	Babesia
0.000295	2	1	4	1.25	3.503e-07	5866	species	Babesia bigemina
0.0001475	1	1	1	2	0.0005672	1000397588	sequence	LK055080.1 Babesia bigemina genome assembly Bbig001 ,scaffold Bbigscaff_70431
0.0001475	1	0	5	1	5.248e-05	33632	species	Babesia gibsoni
0.0001475	1	1	5	1	0.05495	1000452769	sequence	KC811803.1 Babesia gibsoni isolate Kolkata-1 18S ribosomal RNA gene, partial sequence
0.0001475	1	0	3	1	3.241e-07	32595	species	Babesia divergens
0.0001475	1	1	3	1	0.0125	1000449351	sequence	LK935343.1 Babesia divergens genome assembly 454hybrid_PBjelly ,scaffold Contig633
0.01431	97	0	368	1.18	1.487e-06	1280412	class	Conoidasida
0.01431	97	0	368	1.18	1.541e-06	5796	subclass	Coccidia
0.01431	97	0	368	1.18	1.541e-06	75739	order	Eucoccidiorida
0.01431	97	1	368	1.18	1.542e-06	423054	suborder	Eimeriorina
0.008113	55	0	176	1.05	1.204e-06	5809	family	Sarcocystidae
0.004425	30	0	83	1.05	1.252e-06	5810	genus	Toxoplasma
0.004425	30	9	83	1.05	1.252e-06	5811	species	Toxoplasma gondii
0.002508	17	0	42	1	1.21e-06	398031	no rank	Toxoplasma gondii type III
0.002508	17	0	42	1	1.21e-06	432359	no rank	Toxoplasma gondii VEG
0.0007375	5	5	11	1	3.285e-06	1001274085	sequence	LN714497.1 TPA_asm: Toxoplasma gondii VEG, chromosome chrVIIb, complete genome
0.0004425	3	3	7	1	1.602e-06	1001274105	sequence	LN714500.1 TPA_asm: Toxoplasma gondii VEG, chromosome chrX, complete genome
0.0004425	3	3	5	1	1.366e-06	1001274087	sequence	LN714499.1 TPA_asm: Toxoplasma gondii VEG, chromosome chrIX, complete genome
0.000295	2	2	6	1	2.26e-06	1001274084	sequence	LN714496.1 TPA_asm: Toxoplasma gondii VEG, chromosome chrVIIa, complete genome
0.0001475	1	1	7	1	1.554e-06	1001274086	sequence	LN714498.1 TPA_asm: Toxoplasma gondii VEG, chromosome chrVIII, complete genome
0.0001475	1	1	4	1	1.074e-06	1001274107	sequence	LN714502.1 TPA_asm: Toxoplasma gondii VEG, chromosome chrXII, complete genome
0.0001475	1	1	1	1	6.251e-07	1001274092	sequence	LN714493.1 TPA_asm: Toxoplasma gondii VEG, chromosome chrIV, complete genome
0.0001475	1	1	1	1	3.169e-06	1001274089	sequence	LN714490.1 TPA_asm: Toxoplasma gondii VEG, chromosome chrIb, complete genome
0.00059	4	0	9	1.11	2.246e-06	508771	no rank	Toxoplasma gondii ME49
0.0001475	1	1	3	1	0.005386	1001325156	sequence	XM_002371609.2 Toxoplasma gondii ME49 hypothetical protein mRNA
0.0001475	1	1	1	2	0.000405	1001328517	sequence	XM_018780700.1 Toxoplasma gondii ME49 hypothetical protein mRNA
0.0001475	1	1	1	1	0.0007446	1001329541	sequence	XM_018781472.1 Toxoplasma gondii ME49 hypothetical protein mRNA
0.0001475	1	1	1	1	0.00295	1001324646	sequence	XM_002364579.2 Toxoplasma gondii ME49 tetratricopeptide repeat-containing protein mRNA
0.003393	23	0	82	1.06	1.373e-06	29175	genus	Neospora
0.003393	23	0	82	1.06	1.374e-06	29176	species	Neospora caninum
0.003393	23	22	82	1.06	1.377e-06	572307	no rank	Neospora caninum Liverpool
0.0001475	1	1	1	1	0.0006439	1001377701	sequence	LN714478.1 TPA_asm: Neospora caninum Liverpool, chromosome chrIV, complete genome
0.000295	2	0	10	1	5.074e-07	94642	genus	Besnoitia
0.000295	2	0	10	1	5.077e-07	94643	species	Besnoitia besnoiti
0.0001475	1	1	5	1	0.001429	1000650200	sequence	XM_029360220.1 Besnoitia besnoiti adapter-related protein (BESB_014910), partial mRNA
0.0001475	1	1	5	1	0.0007265	1000650397	sequence	XM_029360430.1 Besnoitia besnoiti uncharacterized protein (BESB_017150), partial mRNA
0.005163	35	0	165	1.34	2.393e-06	5799	family	Eimeriidae
0.005163	35	0	165	1.34	2.853e-06	5800	genus	Eimeria
0.003393	23	0	95	1.55	8.227e-06	5804	species	Eimeria maxima
0.001328	9	9	18	3.28	0.01726	1000259654	sequence	XM_013477148.1 Eimeria maxima hypothetical protein, conserved partial mRNA
0.000295	2	2	7	1.71	0.008197	1000260458	sequence	XM_013477952.1 Eimeria maxima hypothetical protein partial mRNA
0.000295	2	2	2	1	0.00266	1000261976	sequence	XM_013480238.1 Eimeria maxima lysine decarboxylase, putative partial mRNA
0.0001475	1	1	6	1.17	0.0121	1000265581	sequence	XM_013483075.1 Eimeria maxima hypothetical protein, conserved partial mRNA
0.0001475	1	1	6	1.17	0.0008112	1000260371	sequence	XM_013477865.1 Eimeria maxima hypothetical protein partial mRNA
0.0001475	1	1	6	1	0.00274	1000265350	sequence	XM_013482844.1 Eimeria maxima hypothetical protein, conserved partial mRNA
0.0001475	1	1	3	2	0.001179	1000259888	sequence	XM_013477382.1 Eimeria maxima hypothetical protein partial mRNA
0.0001475	1	1	5	1	0.06757	1000263934	sequence	XM_013481428.1 Eimeria maxima hypothetical protein partial mRNA
0.0001475	1	1	3	1	0.001057	1000261805	sequence	XM_013480067.1 Eimeria maxima hypothetical protein, conserved partial mRNA
0.0001475	1	1	3	1	0.004243	1000260023	sequence	XM_013477517.1 Eimeria maxima hypothetical protein partial mRNA
0.0001475	1	1	2	1	0.01163	1000263439	sequence	XM_013480933.1 Eimeria maxima hypothetical protein partial mRNA
0.0001475	1	1	2	1	0.0008337	1000265431	sequence	XM_013482925.1 Eimeria maxima hypothetical protein, conserved partial mRNA
0.0001475	1	1	1	1	0.001698	1000260187	sequence	XM_013477681.1 Eimeria maxima hypothetical protein partial mRNA
0.001033	7	1	50	1.04	5.37e-06	44415	species	Eimeria mitis
0.0001475	1	1	2	1	0.001009	1000492126	sequence	XM_013495619.1 Eimeria mitis hypothetical protein, conserved partial mRNA
0.0001475	1	1	1	2	0.0006447	1000496405	sequence	XM_013499116.1 Eimeria mitis hypothetical protein, conserved partial mRNA
0.0001475	1	1	2	1	0.002587	1000495232	sequence	XM_013496951.1 Eimeria mitis WD domain, G-beta repeat-containing protein, putative partial mRNA
0.0001475	1	1	1	1	0.0002981	1000492410	sequence	XM_013495903.1 Eimeria mitis hypothetical protein, conserved partial mRNA
0.0001475	1	1	1	1	0.001387	1000496644	sequence	XM_013501841.1 Eimeria mitis hypothetical protein partial mRNA
0.0001475	1	1	1	1	0.003344	1000493065	sequence	XM_013494489.1 Eimeria mitis hypothetical protein partial mRNA
0.000295	2	0	6	1.33	5.903e-07	51315	species	Eimeria necatrix
0.0001475	1	1	1	1	0.0002766	1000520296	sequence	XM_013585202.1 Eimeria necatrix hypothetical protein, conserved partial mRNA
0.0001475	1	1	1	1	0.0005288	1000516811	sequence	XM_013583057.1 Eimeria necatrix hypothetical protein, conserved partial mRNA
0.000295	2	0	4	1	3.135e-07	5801	species	Eimeria acervulina
0.0001475	1	1	2	1	0.002407	1000245359	sequence	XM_013394331.1 Eimeria acervulina hypothetical protein, conserved partial mRNA
0.0001475	1	1	1	1	0.0007337	1000248868	sequence	XM_013397227.1 Eimeria acervulina hypothetical protein, conserved partial mRNA
0.0001475	1	0	3	1	2.809e-07	5802	species	Eimeria tenella
0.0001475	1	1	1	1	0.0002512	1000255398	sequence	XM_013378621.1 Eimeria tenella C2 domain-containing protein, putative partial mRNA
0.000885	6	0	17	1	7.233e-07	35082	family	Cryptosporidiidae
0.000885	6	0	17	1	7.233e-07	5806	genus	Cryptosporidium
0.0004425	3	0	9	1	3.561e-06	237895	species	Cryptosporidium hominis
0.0004425	3	0	6	1	2.421e-06	353151	no rank	Cryptosporidium hominis TU502
0.0001475	1	1	4	1	0.009217	1001056242	sequence	XM_661990.1 Cryptosporidium hominis TU502 hypothetical protein (Chro.70250) partial mRNA
0.0001475	1	1	1	1	0.000813	1001057538	sequence	XM_662950.1 Cryptosporidium hominis TU502 hypothetical protein (Chro.80459) partial mRNA
0.0001475	1	1	1	1	0.0007962	1001054898	sequence	XM_659894.1 Cryptosporidium hominis TU502 hypothetical protein (Chro.40111) partial mRNA
0.000295	2	0	4	1	5.926e-07	857276	species	Cryptosporidium ubiquitum
0.0001475	1	1	2	1	0.0003409	1001500449	sequence	XM_029020641.1 Cryptosporidium ubiquitum uncharacterized protein (cubi_03627), partial mRNA
0.0001475	1	1	1	1	9.834e-05	1001500490	sequence	XM_029019571.1 Cryptosporidium ubiquitum UBC hydrolase (cubi_02560), partial mRNA
0.0001475	1	0	3	1	6.742e-07	5807	species	Cryptosporidium parvum
0.0001475	1	1	3	1	8.885e-07	353152	no rank	Cryptosporidium parvum Iowa II
0.00118	8	0	35	1.17	2.957e-07	5878	phylum	Ciliophora
0.00118	8	0	35	1.17	2.972e-07	431838	subphylum	Intramacronucleata
0.00118	8	0	35	1.17	3.07e-07	6020	class	Oligohymenophorea
0.0007375	5	0	28	1.21	4.609e-07	31277	order	Hymenostomatida
0.00059	4	0	20	1.3	1.939e-06	37090	suborder	Ophryoglenina
0.00059	4	0	20	1.3	1.939e-06	5931	genus	Ichthyophthirius
0.00059	4	0	20	1.3	1.939e-06	5932	species	Ichthyophthirius multifiliis
0.0001475	1	1	4	1	0.001321	1000419671	sequence	XM_004035291.1 Ichthyophthirius multifiliis hypothetical protein (IMG5_100750) mRNA, partial cds
0.0001475	1	1	3	1	0.001166	1000417521	sequence	XM_004031941.1 Ichthyophthirius multifiliis hypothetical protein (IMG5_133010) mRNA, complete cds
0.0001475	1	1	2	1	0.003356	1000416983	sequence	XM_004025132.1 Ichthyophthirius multifiliis hypothetical protein (IMG5_190240) mRNA, complete cds
0.0001475	1	1	1	1	0.0003643	1000419448	sequence	XM_004035068.1 Ichthyophthirius multifiliis hypothetical protein (IMG5_105700) mRNA, complete cds
0.0001475	1	0	8	1	1.586e-07	37093	suborder	Tetrahymenina
0.0001475	1	0	8	1	1.588e-07	291294	family	Tetrahymenidae
0.0001475	1	0	8	1	1.588e-07	5890	genus	Tetrahymena
0.0001475	1	0	8	1	1.608e-07	5911	species	Tetrahymena thermophila
0.0001475	1	0	8	1	1.647e-07	312017	no rank	Tetrahymena thermophila SB210
0.0001475	1	1	2	1	0.0004413	1000994638	sequence	XM_001013894.1 Tetrahymena thermophila SB210 elongation factor Tu GTP-binding domain protein partial mRNA
0.0004425	3	0	7	1	1.33e-07	33825	order	Peniculida
0.0004425	3	0	7	1	1.331e-07	340080	family	Parameciidae
0.0004425	3	0	7	1	1.331e-07	5884	genus	Paramecium
0.0004425	3	0	7	1	1.344e-07	5888	species	Paramecium tetraurelia
0.0004425	3	0	7	1	1.433e-07	412030	no rank	Paramecium tetraurelia strain d4-2
0.0001475	1	1	3	1	0.00123	1001167377	sequence	XM_001457610.1 Paramecium tetraurelia hypothetical protein (GSPATT00023425001) partial mRNA
0.0001475	1	1	2	1	0.0006031	1001169860	sequence	XM_001455461.1 Paramecium tetraurelia hypothetical protein (GSPATT00003069001) partial mRNA
0.0001475	1	1	1	1	0.001499	1001157615	sequence	XM_001443209.1 Paramecium tetraurelia hypothetical protein (GSPATT00011449001) partial mRNA
0.0001475	1	0	8	1	8.313e-07	2864	class	Dinophyceae
0.0001475	1	0	3	1	1.025e-06	89954	order	Suessiales
0.0001475	1	0	3	1	1.054e-06	252141	family	Symbiodiniaceae
0.0001475	1	0	3	1	1.19e-06	2949	genus	Symbiodinium
0.0001475	1	0	1	1	4.888e-06	279888	no rank	unclassified Symbiodinium
0.0001475	1	0	1	1	3.917e-05	462647	species	Symbiodinium sp. type C1
0.0001475	1	1	1	1	0.002252	1001311942	sequence	KM040969.1 Symbiodinium sp. type C1 isolate 120207-35_D11_ZooxV-B6-T7promoter internal transcribed spacer 1, partial sequence; 5.8S ribosomal RNA gene, complete sequence; and internal transcribed spacer 2, partial sequence
0.03629	246	0	1038	1.34	3.112e-06	33682	no rank	Euglenozoa
0.03629	246	0	1037	1.34	3.16e-06	5653	order	Kinetoplastida
0.03629	246	3	1033	1.34	3.157e-06	5654	family	Trypanosomatidae
0.02198	149	1	526	1.21	3.088e-06	1286322	subfamily	Leishmaniinae
0.02183	148	3	521	1.21	3.47e-06	5658	genus	Leishmania
0.01224	83	0	268	1.28	5.808e-06	37616	subgenus	Viannia
0.01018	69	5	223	1.27	1.344e-05	37617	species group	Leishmania braziliensis species complex
0.007375	50	0	150	1.37	3.502e-05	5660	species	Leishmania braziliensis
0.007375	50	7	150	1.37	3.678e-05	420245	no rank	Leishmania braziliensis MHOM/BR/75/M2904
0.001623	11	11	24	2.5	0.00309	1001238146	sequence	FR798985.1 Leishmania braziliensis MHOM/BR/75/M2904 complete genome, chromosome 11
0.00059	4	4	2	2	0.0002439	1001238528	sequence	LS997613.1 Leishmania braziliensis MHOM/BR/75/M2904 genome assembly, chromosome: 14
0.000295	2	2	10	1	0.001089	1001238521	sequence	LS997606.1 Leishmania braziliensis MHOM/BR/75/M2904 genome assembly, chromosome: 7
0.000295	2	2	4	1.5	0.0005889	1001238137	sequence	FR798976.1 Leishmania braziliensis MHOM/BR/75/M2904 complete genome, chromosome 2
0.000295	2	2	5	1.2	0.0002586	1001238553	sequence	LS997632.1 Leishmania braziliensis MHOM/BR/75/M2904 genome assembly, chromosome: 33
0.000295	2	2	4	1	0.0002262	1001238524	sequence	LS997609.1 Leishmania braziliensis MHOM/BR/75/M2904 genome assembly, chromosome: 10
0.000295	2	2	2	1.5	5.181e-05	1001238167	sequence	FR799006.1 Leishmania braziliensis MHOM/BR/75/M2904 complete genome, chromosome 31
0.000295	2	2	1	3	0.0001518	1001238149	sequence	FR798988.1 Leishmania braziliensis MHOM/BR/75/M2904 complete genome, chromosome 14
[truncated: 1,190 more rows]
