# Supplementary material for: Viral metagenomics reveals the presence of novel Zika virus variants in Aedes mosquitoes from Barbados
Source: Parasit Vectors. 2021 Jun 29;14:343. doi: 10.1186/s13071-021-04840-0 (PMC8244189; doi:10.1186/s13071-021-04840-0)
Supplement: Supplementary file 6 — Additional file 6: Table S6. Results of KrakenUniq analysis of unassembled reads from HiSeq metagenome. [file 13071_2021_4840_MOESM6_ESM.xlsx]

## Sheet: Tabelle1
Table S6
Results of KrakenUniq analysis of unassembled reads from HiSeq metagenome
% of total	number of reads	reads on indicated taxonomy level	number of k-mers	average number of k-mers	coverage	Taxonomy ID	Rank	Taxonomy Name
94.11	94431938	94431938	265008429	60.4	113600	0	no rank	unclassified
5.891	5911400	195699	719348	144	2.204e-05	1	no rank	root
5.64	5659351	4629	43378	1900	5.63e-05	10239	superkingdom	Viruses
2.853	2863276	1954	11645	520	0.001573	10841	family	Microviridae
2.83	2839453	360	1023	5790	0.0001599	117574	no rank	unclassified Microviridae
2.817	2826820	199	805	7220	0.000198	2202644	species	Microviridae sp.
2.784	2793520	2793520	31	184000	0.007306	1004183761	sequence	MH617227.2 Microviridae sp. isolate ctfj212, complete genome
0.01484	14890	14890	8	6380	0.001751	1004183724	sequence	MH617158.2 Microviridae sp. isolate ctcc722, complete genome
0.005143	5161	5161	10	883	0.002213	1004183529	sequence	MH616746.2 Microviridae sp. isolate ctbc737, complete genome
0.004745	4761	4761	10	803	0.002367	1004184153	sequence	MH572420.1 Microviridae sp. isolate SD_MC_64, complete genome
0.002487	2496	2496	28	436	0.006311	1004183772	sequence	MH617260.2 Microviridae sp. isolate ctch792, complete genome
0.002293	2301	2301	17	279	0.003904	1004183492	sequence	MH616666.2 Microviridae sp. isolate ctbd844, complete genome
0.001387	1392	1392	9	584	0.001923	1004183863	sequence	MH617442.2 Microviridae sp. isolate ctgf677, complete genome
0.0008959	899	899	13	143	0.002812	1004183964	sequence	MH617697.2 Microviridae sp. isolate ctga045, complete genome
0.0001734	174	174	8	121	0.00167	1004183735	sequence	MH617181.2 Microviridae sp. isolate ctbd644, complete genome
0.0001425	143	143	13	39.4	0.002693	1004183674	sequence	MH617076.1 Microviridae sp. isolate ctbh996, complete genome
0.0001166	117	117	6	113	0.001255	1004184001	sequence	MH617765.2 Microviridae sp. isolate cth992, complete genome
0.0001106	111	111	28	26.1	0.006095	1004183669	sequence	MH617066.2 Microviridae sp. isolate ctcc708, complete genome
5.68e-05	57	57	4	57	0.0008762	1004183644	sequence	MH617008.2 Microviridae sp. isolate ctbe706, complete genome
5.382e-05	54	54	14	142	0.003126	1004183874	sequence	MH617478.2 Microviridae sp. isolate ctic107, complete genome
4.086e-05	41	41	3	32	0.0006501	1004183512	sequence	MH616704.2 Microviridae sp. isolate ctch047, complete genome
3.787e-05	38	38	5	74	0.001034	1004183921	sequence	MH617597.2 Microviridae sp. isolate ctbe632, complete genome
2.491e-05	25	25	11	14.5	0.002243	1004183942	sequence	MH617652.2 Microviridae sp. isolate ctdc617, complete genome
2.192e-05	22	22	16	8.31	0.003527	1004183612	sequence	MH616928.2 Microviridae sp. isolate ctce731, complete genome
1.893e-05	19	19	12	3.92	0.002851	1004183813	sequence	MH617344.2 Microviridae sp. isolate ctcj891, complete genome
1.694e-05	17	17	3	16.3	0.0006205	1004183688	sequence	MH617099.2 Microviridae sp. isolate ctch628, complete genome
1.595e-05	16	16	7	4.43	0.001596	1004183782	sequence	MH617287.2 Microviridae sp. isolate ctgh839, complete genome
1.495e-05	15	15	7	15.4	0.001578	1004183885	sequence	MH617505.2 Microviridae sp. isolate ctbi747, complete genome
1.395e-05	14	14	24	5.71	0.005813	1004184234	sequence	MH572501.1 Microviridae sp. isolate SD_HF_34, complete genome
1.296e-05	13	13	9	8.33	0.002063	1004183560	sequence	MH616810.2 Microviridae sp. isolate ctcc853, complete genome
1.296e-05	13	13	6	5.17	0.001356	1004184227	sequence	MH572494.1 Microviridae sp. isolate SD_HF_8, complete genome
1.296e-05	13	13	2	7	0.0004647	1004184013	sequence	MH572280.1 Microviridae sp. isolate SD_SC_49, complete genome
1.196e-05	12	12	9	4.22	0.002001	1004183568	sequence	MH616836.1 Microviridae sp. isolate ctcf085, complete genome
1.196e-05	12	12	2	11.5	0.0004782	1004184016	sequence	MH572283.1 Microviridae sp. isolate SD_SC_54, complete genome
9.966e-06	10	10	7	7.57	0.001511	1004183880	sequence	MH617498.1 Microviridae sp. isolate ctcb690, complete genome
9.966e-06	10	10	13	3	0.00313	1004184024	sequence	MH572291.1 Microviridae sp. isolate SD_SC_67, complete genome
8.969e-06	9	9	7	2.57	0.001599	1004183996	sequence	MH617756.2 Microviridae sp. isolate ctdb841, complete genome
8.969e-06	9	9	2	5.5	0.0004301	1004183677	sequence	MH617083.2 Microviridae sp. isolate ctca675, complete genome
7.973e-06	8	8	4	4	0.0009272	1004183722	sequence	MH617156.1 Microviridae sp. isolate ctcd808, complete genome
7.973e-06	8	8	5	3	0.001175	1004184297	sequence	MK012483.1 Microviridae sp. isolate ctbe14, complete genome
6.976e-06	7	7	5	6.8	0.001183	1004183554	sequence	MH616799.2 Microviridae sp. isolate ctch65, complete genome
6.976e-06	7	7	4	4.75	0.0008591	1004183540	sequence	MH616777.2 Microviridae sp. isolate ctba649, complete genome
6.976e-06	7	7	3	5	0.0006854	1004183734	sequence	MH617179.2 Microviridae sp. isolate ctid828, complete genome
5.979e-06	6	6	11	5.18	0.002507	1004184154	sequence	MH572421.1 Microviridae sp. isolate SD_MC_21, complete genome
5.979e-06	6	6	15	2.27	0.003629	1004184160	sequence	MH572427.1 Microviridae sp. isolate SD_MC_72, complete genome
5.979e-06	6	6	4	6	0.0008836	1004183854	sequence	MH617424.2 Microviridae sp. isolate ctcb721, complete genome
5.979e-06	6	6	4	6	0.0009101	1004183692	sequence	MH617105.2 Microviridae sp. isolate ctcb785, complete genome
5.979e-06	6	6	6	3	0.001364	1004183442	sequence	MH552550.2 Microviridae sp. isolate ctbh13, complete genome
4.983e-06	5	5	5	6.4	0.0009986	1004183844	sequence	MH617405.2 Microviridae sp. isolate ctcc42, complete genome
4.983e-06	5	5	7	3.71	0.001646	1004183694	sequence	MH617108.2 Microviridae sp. isolate ctci907, complete genome
4.983e-06	5	5	8	3.25	0.001841	1004183739	sequence	MH617189.2 Microviridae sp. isolate cthg872, complete genome
4.983e-06	5	5	2	10	0.0005188	1004184027	sequence	MH572294.1 Microviridae sp. isolate SD_SC_20, complete genome
4.983e-06	5	5	1	16	0.0002222	1004183550	sequence	MH616795.2 Microviridae sp. isolate ctbh757, complete genome
4.983e-06	5	5	6	1.67	0.001424	1004184152	sequence	MH572419.1 Microviridae sp. isolate SD_MC_62, complete genome
4.983e-06	5	5	1	5	0.0002153	1004183995	sequence	MH617755.2 Microviridae sp. isolate ctbb044, complete genome
3.986e-06	4	4	7	2.29	0.001609	1004183891	sequence	MH617519.2 Microviridae sp. isolate ctca837, complete genome
3.986e-06	4	4	7	1.86	0.00151	1004183575	sequence	MH616851.2 Microviridae sp. isolate ctbg673, complete genome
3.986e-06	4	4	3	4	0.0006258	1004183463	sequence	MH622917.2 Microviridae sp. isolate ctjf38, complete genome
3.986e-06	4	4	2	5.5	0.0004924	1004184019	sequence	MH572286.1 Microviridae sp. isolate SD_SC_95, complete genome
3.986e-06	4	4	2	4	0.0004798	1004184047	sequence	MH572314.1 Microviridae sp. isolate SD_SC_77, complete genome
3.986e-06	4	4	2	3.5	0.0004549	1004183899	sequence	MH617543.2 Microviridae sp. isolate ctbd128, complete genome
3.986e-06	4	4	1	5	0.0002226	1004183573	sequence	MH616849.2 Microviridae sp. isolate ctcb766, complete genome
3.986e-06	4	4	2	2	0.0004352	1004183636	sequence	MH616985.2 Microviridae sp. isolate ctcb703, complete genome
3.986e-06	4	4	1	4	0.0002276	1004183937	sequence	MH617638.2 Microviridae sp. isolate ctib106, complete genome
2.99e-06	3	3	2	36	0.0004498	1004183470	sequence	MH622931.2 Microviridae sp. isolate ctbi780, complete genome
2.99e-06	3	3	3	23.7	0.0009612	1004184020	sequence	MH572287.1 Microviridae sp. isolate SD_SC_46, complete genome
2.99e-06	3	3	3	15	0.0009637	1004184229	sequence	MH572496.1 Microviridae sp. isolate SD_HF_32, complete genome
2.99e-06	3	3	20	1.35	0.004166	1004183764	sequence	MH617237.2 Microviridae sp. isolate ctbb630, complete genome
2.99e-06	3	3	5	3	0.001157	1004184180	sequence	MH572447.1 Microviridae sp. isolate SD_MC_105, complete genome
2.99e-06	3	3	6	2.33	0.001367	1004183821	sequence	MH617359.2 Microviridae sp. isolate ctca781, complete genome
2.99e-06	3	3	11	1.18	0.002293	1004183872	sequence	MH617473.2 Microviridae sp. isolate ctca995, complete genome
2.99e-06	3	3	6	1.17	0.001372	1004183904	sequence	MH617560.2 Microviridae sp. isolate ctbf842, complete genome
2.99e-06	3	3	2	3	0.0005094	1004184196	sequence	MH572463.1 Microviridae sp. isolate SD_MC_101, complete genome
2.99e-06	3	3	2	3	0.0004131	1004183909	sequence	MH617571.2 Microviridae sp. isolate ctcf635, complete genome
2.99e-06	3	3	4	1.25	0.0009107	1004183912	sequence	MH617576.2 Microviridae sp. isolate ctcc822, complete genome
2.99e-06	3	3	1	3	0.0002282	1004184080	sequence	MH572347.1 Microviridae sp. isolate SD_SC_36, complete genome
1.993e-06	2	2	14	1.86	0.002608	1004183750	sequence	MH617206.2 Microviridae sp. isolate ctbj911, complete genome
1.993e-06	2	2	11	1.55	0.002033	1004183686	sequence	MH617096.2 Microviridae sp. isolate ctch906, complete genome
1.993e-06	2	2	5	2	0.0008941	1004183987	sequence	MH617743.2 Microviridae sp. isolate ctba531, complete genome
1.993e-06	2	2	3	3	0.000817	1004183989	sequence	MH617745.2 Microviridae sp. isolate ctig196, complete genome
1.993e-06	2	2	2	3.5	0.0004809	1004184015	sequence	MH572282.1 Microviridae sp. isolate SD_SC_81, complete genome
1.993e-06	2	2	4	1.5	0.001013	1004184014	sequence	MH572281.1 Microviridae sp. isolate SD_SC_105, complete genome
1.993e-06	2	2	2	2	0.0004924	1004183864	sequence	MH617443.1 Microviridae sp. isolate ctbf267, complete genome
1.993e-06	2	2	2	2	0.0004946	1004184022	sequence	MH572289.1 Microviridae sp. isolate SD_SC_80, complete genome
1.993e-06	2	2	3	1	0.0006197	1004183971	sequence	MH617712.2 Microviridae sp. isolate ctcd634, complete genome
1.993e-06	2	2	1	2	0.0002278	1004183940	sequence	MH617644.2 Microviridae sp. isolate ctcd827, complete genome
9.966e-07	1	1	8	5.5	0.001814	1004183490	sequence	MH616662.2 Microviridae sp. isolate ctbg809, complete genome
9.966e-07	1	1	15	1	0.003405	1004183519	sequence	MH616718.2 Microviridae sp. isolate ctda801, complete genome
9.966e-07	1	1	7	1.71	0.001595	1004183997	sequence	MH617757.2 Microviridae sp. isolate ctbb740, complete genome
9.966e-07	1	1	3	4	0.0006941	1004184023	sequence	MH572290.1 Microviridae sp. isolate SD_SC_45, complete genome
9.966e-07	1	1	7	1	0.001719	1004184200	sequence	MH572467.1 Microviridae sp. isolate SD_MF_32, complete genome
9.966e-07	1	1	5	1.4	0.001072	1004183585	sequence	MH616867.2 Microviridae sp. isolate ctbg686, complete genome
9.966e-07	1	1	6	1	0.001351	1004183976	sequence	MH617725.2 Microviridae sp. isolate ctbi133, complete genome
9.966e-07	1	1	1	6	0.0002113	1004183850	sequence	MH617418.1 Microviridae sp. isolate ctbb991, complete genome
9.966e-07	1	1	6	1	0.001456	1004184174	sequence	MH572441.1 Microviridae sp. isolate SD_MC_80, complete genome
9.966e-07	1	1	6	1	0.001076	1004183618	sequence	MH616940.2 Microviridae sp. isolate ctdg534, complete genome
9.966e-07	1	1	6	1	0.001192	1004183756	sequence	MH617217.2 Microviridae sp. isolate ctda15, complete genome
9.966e-07	1	1	5	1	0.001072	1004184319	sequence	MG883726.1 Microviridae sp. isolate Dog06, complete genome
9.966e-07	1	1	5	1	0.001208	1004184025	sequence	MH572292.1 Microviridae sp. isolate SD_SC_72, complete genome
9.966e-07	1	1	5	1	0.001036	1004183892	sequence	MH617527.2 Microviridae sp. isolate ctcg631, complete genome
9.966e-07	1	1	5	1	0.0009952	1004183587	sequence	MH616873.1 Microviridae sp. isolate ctbh612, complete genome
9.966e-07	1	1	4	1	0.0008425	1004183931	sequence	MH617614.2 Microviridae sp. isolate ctbj654, complete genome
9.966e-07	1	1	4	1	0.0008881	1004183830	sequence	MH617377.2 Microviridae sp. isolate ctbe751, complete genome
9.966e-07	1	1	2	2	0.0004491	1004183614	sequence	MH616931.2 Microviridae sp. isolate ctbg767, complete genome
9.966e-07	1	1	3	1	0.0006188	1004183881	sequence	MH617500.1 Microviridae sp. isolate ctgf627, complete genome
9.966e-07	1	1	2	1.5	0.0004185	1004183473	sequence	MH622934.2 Microviridae sp. isolate ctbg646, complete genome
9.966e-07	1	1	3	1	0.000647	1004183810	sequence	MH617338.2 Microviridae sp. isolate ctbc684, complete genome
9.966e-07	1	1	3	1	0.0005728	1004183698	sequence	MH617122.2 Microviridae sp. isolate ctcf586, complete genome
9.966e-07	1	1	3	1	0.000627	1004183784	sequence	MH617296.1 Microviridae sp. isolate ctba648, complete genome
9.966e-07	1	1	2	1	0.0004797	1004183917	sequence	MH617589.2 Microviridae sp. isolate ctfa945, complete genome
9.966e-07	1	1	2	1	0.0004482	1004183451	sequence	MH552573.2 Microviridae sp. isolate ctda38, complete genome
9.966e-07	1	1	2	1	0.0003902	1004183542	sequence	MH616779.1 Microviridae sp. isolate ctfg604, complete genome
9.966e-07	1	1	2	1	0.0004339	1004183758	sequence	MH617222.1 Microviridae sp. isolate ctej701, complete genome
9.966e-07	1	1	2	1	0.0004401	1004183869	sequence	MH617459.2 Microviridae sp. isolate ctcf713, complete genome
9.966e-07	1	1	2	1	0.0004621	1004183805	sequence	MH617329.2 Microviridae sp. isolate ctdc863, complete genome
9.966e-07	1	1	2	1	0.0003704	1004183802	sequence	MH617325.2 Microviridae sp. isolate ctca570, complete genome
9.966e-07	1	1	1	1	0.000213	1004183620	sequence	MH616947.2 Microviridae sp. isolate ctbh667, complete genome
9.966e-07	1	1	1	1	0.0002314	1004183879	sequence	MH617497.2 Microviridae sp. isolate ctcf880, complete genome
9.966e-07	1	1	1	1	0.0002253	1004183465	sequence	MH622922.2 Microviridae sp. isolate ctce123, complete genome
9.966e-07	1	1	1	1	0.0002322	1004183873	sequence	MH617477.2 Microviridae sp. isolate ctgh185, complete genome
9.966e-07	1	1	1	1	0.0002381	1004184211	sequence	MH572478.1 Microviridae sp. isolate SD_MF_30, complete genome
9.966e-07	1	1	1	1	0.0002295	1004184179	sequence	MH572446.1 Microviridae sp. isolate SD_MC_32, complete genome
9.966e-07	1	1	1	1	0.0002185	1004183590	sequence	MH616878.2 Microviridae sp. isolate ctia061, complete genome
9.966e-07	1	1	1	1	0.000212	1004184011	sequence	MH572278.1 Microviridae sp. isolate SD_SC_5, complete genome
9.966e-07	1	1	1	1	0.0002371	1004184116	sequence	MH572383.1 Microviridae sp. isolate SD_SF_24, complete genome
9.966e-07	1	1	1	1	0.0002285	1004183703	sequence	MH617127.2 Microviridae sp. isolate ctbh834, complete genome
9.966e-07	1	1	1	1	0.0002371	1004183749	sequence	MH617205.2 Microviridae sp. isolate ctcj931, complete genome
9.966e-07	1	1	1	1	0.0002204	1004183790	sequence	MH617307.2 Microviridae sp. isolate ctbd738, complete genome
9.966e-07	1	1	1	1	0.00022	1004183770	sequence	MH617254.2 Microviridae sp. isolate ctbc710, complete genome
0.00928	9312	0	15	6340	0.003482	2494737	species	Apis mellifera associated microvirus 10
0.00928	9312	9312	15	6340	0.003482	1004188662	sequence	MH992212.1 Apis mellifera associated microvirus 10 isolate INH_SP_267, complete genome
0.001556	1561	0	9	429	0.00201	2585381	species	Capybara microvirus Cap1_SP_128
0.001556	1561	1561	9	429	0.00201	1004194730	sequence	MK496718.1 Capybara microvirus Cap1_SP_128, complete genome
0.001314	1319	0	99	59.1	0.000207	10842	genus	Microvirus
0.001314	1319	0	99	59.1	0.000207	2576452	species	Blackfly microvirus SF02
0.0009896	993	993	10	440	0.002258	1004193609	sequence	MK249206.1 Blackfly microvirus SF02 isolate 149, complete genome
0.0002183	219	219	26	35.7	0.006019	1004193614	sequence	MK249211.1 Blackfly microvirus SF02 isolate 162, complete genome
2.093e-05	21	21	4	79	0.0008961	1004193616	sequence	MK249213.1 Blackfly microvirus SF02 isolate 164, complete genome
1.794e-05	18	18	9	5.22	0.003871	1004193549	sequence	MK249146.1 Blackfly microvirus SF02 isolate 036, complete genome
1.495e-05	15	15	8	4.62	0.001804	1004193595	sequence	MK249192.1 Blackfly microvirus SF02 isolate 126, complete genome
1.096e-05	11	11	3	4.33	0.0006668	1004193540	sequence	MK249137.1 Blackfly microvirus SF02 isolate 022, complete genome
8.969e-06	9	9	4	6.25	0.0008959	1004193608	sequence	MK249205.1 Blackfly microvirus SF02 isolate 148, complete genome
7.973e-06	8	8	9	3.44	0.002078	1004193623	sequence	MK249220.1 Blackfly microvirus SF02 isolate 175, complete genome
6.976e-06	7	7	4	3.25	0.0009103	1004193617	sequence	MK249214.1 Blackfly microvirus SF02 isolate 165, complete genome
4.983e-06	5	5	1	6	0.0002224	1004193539	sequence	MK249136.1 Blackfly microvirus SF02 isolate 021, complete genome
3.986e-06	4	4	3	4	0.0006698	1004193548	sequence	MK249145.1 Blackfly microvirus SF02 isolate 034, complete genome
3.986e-06	4	4	2	3.5	0.00045	1004193587	sequence	MK249184.1 Blackfly microvirus SF02 isolate 116, complete genome
1.993e-06	2	2	3	1.67	0.0006598	1004193573	sequence	MK249170.1 Blackfly microvirus SF02 isolate 088, complete genome
9.966e-07	1	1	2	1	0.0004557	1004193624	sequence	MK249221.1 Blackfly microvirus SF02 isolate 178, complete genome
9.966e-07	1	1	1	1	0.0002219	1004193603	sequence	MK249200.1 Blackfly microvirus SF02 isolate 139, complete genome
9.966e-07	1	1	1	1	0.0002254	1004193600	sequence	MK249197.1 Blackfly microvirus SF02 isolate 135, complete genome
2.192e-05	22	0	8	11.1	7.583e-05	1609634	species	Eel River basin pequenovirus
2.192e-05	22	22	8	11.1	0.001867	1003951886	sequence	KP087945.1 Eel River basin pequenovirus isolate c15138, complete genome
1.196e-05	12	0	4	7	0.0008237	2486188	species	Termite gut associated microvirus 1
1.196e-05	12	12	4	7	0.0008237	1004187691	sequence	MH931003.1 Termite gut associated microvirus 1 isolate Ter_359, complete genome
7.973e-06	8	0	2	7.5	0.0004114	2219137	species	Alces alces faeces associated microvirus MP18 4940
7.973e-06	8	0	2	7.5	0.0004114	1000050892	assembly	GCF_003848205.1 Alces alces faeces associated microvirus MP18 4940
7.973e-06	8	8	2	7.5	0.0004114	1000050893	sequence	NC_040373.1 Alces alces faeces associated microvirus MP18 4940, complete genome_x0001_MG641186.1 Alces alces faeces associated microvirus MP18 4940, complete genome
6.976e-06	7	0	3	6.33	0.0006867	2494791	species	Apis mellifera associated microvirus 6
6.976e-06	7	7	3	6.33	0.0006867	1004188721	sequence	MH992169.1 Apis mellifera associated microvirus 6 isolate BeeNHemo_SP_302, complete genome
5.979e-06	6	0	7	5.14	0.001515	2494794	species	Apis mellifera associated microvirus 7
5.979e-06	6	6	7	5.14	0.001515	1004188724	sequence	MH992165.1 Apis mellifera associated microvirus 7 isolate BeeFHemo_SP_55, complete genome
5.979e-06	6	0	6	3.33	0.001337	2585415	species	Capybara microvirus Cap1_SP_228
5.979e-06	6	6	6	3.33	0.001337	1004194764	sequence	MK496752.1 Capybara microvirus Cap1_SP_228, complete genome
2.99e-06	3	0	3	1.33	0.0006951	2494742	species	Apis mellifera associated microvirus 15
2.99e-06	3	3	3	1.33	0.0006951	1004188668	sequence	MH992213.1 Apis mellifera associated microvirus 15 isolate INH_SP_268, complete genome
1.993e-06	2	2	2	6	0.0004143	2494752	species	Apis mellifera associated microvirus 24
1.993e-06	2	0	1	2	0.0002063	2494795	species	Apis mellifera associated microvirus 8
1.993e-06	2	2	1	2	0.0002063	1004188725	sequence	MH992181.1 Apis mellifera associated microvirus 8 isolate INH_SP_151, complete genome
1.993e-06	2	0	1	2	0.000231	2583135	species	Tortoise microvirus 32
1.993e-06	2	2	1	2	0.000231	1004193913	sequence	MK765582.1 Tortoise microvirus 32 isolate 32_SP_124, complete genome
9.966e-07	1	0	6	1	0.001302	2486189	species	Termite gut associated microvirus 2
9.966e-07	1	1	6	1	0.001302	1004187692	sequence	MH931004.1 Termite gut associated microvirus 2 isolate Ter_397, complete genome
9.966e-07	1	0	6	1	0.001238	2494743	species	Apis mellifera associated microvirus 16
9.966e-07	1	1	6	1	0.001238	1004188669	sequence	MH992182.1 Apis mellifera associated microvirus 16 isolate INH_SP_153, complete genome
9.966e-07	1	1	5	1	0.00113	1676181	species	Chimpanzee faeces associated microphage 1
9.966e-07	1	0	3	1	0.0006567	2494796	species	Apis mellifera associated microvirus 9
9.966e-07	1	1	3	1	0.0006567	1004188726	sequence	MH992188.1 Apis mellifera associated microvirus 9 isolate INH_SP_198, complete genome
9.966e-07	1	0	3	1	0.0007031	2585485	species	Capybara microvirus Cap3_SP_641
9.966e-07	1	1	3	1	0.0007031	1004194834	sequence	MK496822.1 Capybara microvirus Cap3_SP_641, complete genome
9.966e-07	1	0	2	1	0.0004796	2494785	species	Apis mellifera associated microvirus 54
9.966e-07	1	1	2	1	0.0004796	1004188715	sequence	MH992222.1 Apis mellifera associated microvirus 54 isolate INH_SP_309, complete genome
9.966e-07	1	1	2	1	0.0004362	2494769	species	Apis mellifera associated microvirus 4
9.966e-07	1	0	2	1	0.0003842	2585456	species	Capybara microvirus Cap3_SP_444
9.966e-07	1	1	2	1	0.0003842	1004194805	sequence	MK496793.1 Capybara microvirus Cap3_SP_444, complete genome
9.966e-07	1	0	1	1	0.000227	2494770	species	Apis mellifera associated microvirus 40
9.966e-07	1	1	1	1	0.000227	1004188700	sequence	MH992206.1 Apis mellifera associated microvirus 40 isolate INH_SP_246, complete genome
9.966e-07	1	0	1	1	0.0002262	2583194	species	Tortoise microvirus 86
9.966e-07	1	1	1	1	0.0002262	1004193976	sequence	MK765639.1 Tortoise microvirus 86 isolate 86_SP_122, complete genome
9.966e-07	1	0	1	1	0.0002033	2585399	species	Capybara microvirus Cap1_SP_163
9.966e-07	1	1	1	1	0.0002033	1004194748	sequence	MK496736.1 Capybara microvirus Cap1_SP_163, complete genome
0.01744	17500	0	113	805	0.0002041	686565	subfamily	Gokushovirinae
0.01742	17476	0	96	946	0.0001821	1385657	no rank	unclassified Gokushovirinae
0.01483	14885	0	68	1250	0.0001647	1758150	species	Gokushovirus WZ-2015a
0.007903	7930	7930	18	3750	0.003559	1003998720	sequence	KT264826.1 Gokushovirus WZ-2015a isolate 78Fra08, complete genome
0.006885	6909	6909	11	1590	0.00228	1003998705	sequence	KT264810.1 Gokushovirus WZ-2015a isolate 62Brd02, complete genome
2.093e-05	21	21	10	14.9	0.002166	1003998707	sequence	KT264812.1 Gokushovirus WZ-2015a isolate 64Brd03, complete genome
1.395e-05	14	14	3	13.3	0.0006492	1003998675	sequence	KT264780.1 Gokushovirus WZ-2015a isolate 32Mky02, complete genome
4.983e-06	5	5	6	4.17	0.001161	1003998649	sequence	KT264754.1 Gokushovirus WZ-2015a isolate 06Mk06, complete genome
1.993e-06	2	2	7	1	0.00148	1003998723	sequence	KT264829.1 Gokushovirus WZ-2015a isolate 81Fra17, complete genome
9.966e-07	1	1	5	1.2	0.0009841	1003998647	sequence	KT264752.1 Gokushovirus WZ-2015a isolate 04Fra22, complete genome
9.966e-07	1	1	5	1	0.0009841	1003998721	sequence	KT264827.1 Gokushovirus WZ-2015a isolate 79Mky01, complete genome
9.966e-07	1	1	2	2	0.0004067	1003998702	sequence	KT264807.1 Gokushovirus WZ-2015a isolate 59Mky06, complete genome
9.966e-07	1	1	1	1	0.0002245	1003998729	sequence	KT264835.1 Gokushovirus WZ-2015a isolate 87Rt1, complete genome
0.002544	2553	2553	9	618	0.002067	1701404	species	Gokushovirinae GAIR4
1.993e-05	20	20	11	5.36	0.0002082	1986031	species	Human gut gokushovirus
1.694e-05	17	17	4	10.5	0.0008973	1655649	species	Gokushovirinae Bog5712_52
9.966e-07	1	1	4	1	0.0008745	1655656	species	Gokushovirinae Fen672_31
2.392e-05	24	0	17	9.12	0.0009798	40274	genus	Chlamydiamicrovirus
2.292e-05	23	23	15	10.2	0.003069	2003327	species	Chlamydia virus Chp1
9.966e-07	1	0	2	1	0.001585	2003329	species	Chlamydia virus CPG1
9.966e-07	1	1	2	1	0.001585	90963	no rank	Guinea pig Chlamydia phage
0.002651	2660	27	10346	3.27	0.06605	1910950	subfamily	Bullavirinae
0.002559	2568	140	10221	3.26	0.2299	1910954	genus	Sinsheimervirus
0.001485	1490	572	5708	3.39	0.3056	10847	species	Escherichia virus phiX174
6.777e-05	68	68	18	57.4	0.5806	1001899890	sequence	JQ764986.1 Mutant Enterobacteria phage phiX174 isolate PhiX_10_1, complete genome
5.083e-05	51	51	146	5.26	0.4411	1001899809	sequence	EF380018.1 Enterobacteria phage phiX174 isolate 30C90, complete genome
3.887e-05	39	39	115	3.77	0.2614	1001899802	sequence	EF380011.1 Enterobacteria phage phiX174 isolate 3B90, complete genome
3.588e-05	36	36	170	2.39	0.382	1001899814	sequence	EF380023.1 Enterobacteria phage phiX174 isolate 3E90, complete genome
3.388e-05	34	34	64	10.2	0.3019	1001899903	sequence	MH378441.1 Escherichia virus phiX174 strain evolved J3 line, complete genome
3.289e-05	33	33	124	2.63	0.26	1001899816	sequence	EF380025.1 Enterobacteria phage phiX174 isolate 10D90, complete genome
3.189e-05	32	32	98	5.03	0.2768	1001899806	sequence	EF380015.1 Enterobacteria phage phiX174 isolate 10C90, complete genome
3.089e-05	31	31	144	1.94	0.3236	1001899817	sequence	EF380026.1 Enterobacteria phage phiX174 isolate 10E90, complete genome
2.99e-05	30	30	31	18.6	0.5254	1001899798	sequence	AF299313.1 Coliphage phiX174 isolate CMMloMhi, complete genome
2.99e-05	30	30	74	2.49	0.3333	1001899810	sequence	EF380019.1 Enterobacteria phage phiX174 isolate 100A90, complete genome
2.89e-05	29	29	76	3.74	0.246	1001899813	sequence	EF380022.1 Enterobacteria phage phiX174 isolate 3D90, complete genome
2.89e-05	29	29	51	3.37	0.2372	1001899831	sequence	HM775307.1 Enterobacteria phage phiX174 strain alpha, complete genome
2.79e-05	28	28	70	3.34	0.1781	1001899804	sequence	EF380013.1 Enterobacteria phage phiX174 isolate 10A90, complete genome
2.591e-05	26	26	115	2.36	0.2706	1001899803	sequence	EF380012.1 Enterobacteria phage phiX174 isolate 3C90, complete genome
2.591e-05	26	26	110	1.7	0.2933	1001899818	sequence	EF380027.1 Enterobacteria phage phiX174 isolate 10F90, complete genome
2.491e-05	25	25	111	1.77	0.3491	1001899805	sequence	EF380014.1 Enterobacteria phage phiX174 isolate 10B90, complete genome
2.491e-05	25	25	8	12	0.08602	1001899794	sequence	AF299309.1 Coliphage phiX174 isolate CGGhiC, complete genome
2.392e-05	24	24	93	2.68	0.331	1001899815	sequence	EF380024.1 Enterobacteria phage phiX174 isolate 3F90, complete genome
2.292e-05	23	23	31	11.8	1	1001899886	sequence	HM753718.1 Enterobacteria phage phiX174 isolate XC+MbD22im2, complete genome
2.292e-05	23	23	25	1.8	0.2	1001899883	sequence	HM753712.1 Enterobacteria phage phiX174 isolate XC+MbD22ic7, complete genome
1.794e-05	18	18	86	2.29	0.4674	1001899833	sequence	HM775309.1 Enterobacteria phage phiX174 strain beta2, complete genome
1.694e-05	17	17	78	3.19	0.3095	1001899905	sequence	MH378443.1 Escherichia virus phiX174 strain evolved J1, complete genome
1.595e-05	16	16	59	4.27	0.4758	1001899795	sequence	AF299310.1 Coliphage phiX174 isolate CGGhiMhi, complete genome
1.595e-05	16	16	85	2.56	0.2742	1001899801	sequence	EF380010.1 Enterobacteria phage phiX174 isolate 3A90, complete genome
1.395e-05	14	14	38	2.63	0.6129	1001899892	sequence	JQ764988.2 Mutant Enterobacteria phage phiX174 isolate PhiX_10_3, complete genome
1.296e-05	13	13	84	2.88	0.4719	1001899793	sequence	AF299308.1 Coliphage phiX174 isolate CMMhiMhi, complete genome
1.196e-05	12	12	79	1.78	0.2959	1001899807	sequence	EF380016.1 Enterobacteria phage phiX174 isolate 30A90, complete genome
1.096e-05	11	11	22	3.41	0.3607	1001899821	sequence	EF380030.1 Enterobacteria phage phiX174 isolate 250C55, complete genome
9.966e-06	10	10	76	2.58	0.3535	1001899904	sequence	MH378442.1 Escherichia virus phiX174 strain evolved J2 line, complete genome
9.966e-06	10	10	31	5	1	1001899894	sequence	JQ764990.1 Mutant Enterobacteria phage phiX174 isolate PhiX_10_5, complete genome
9.966e-06	10	10	31	4.39	1	1001899879	sequence	HM753705.1 Enterobacteria phage phiX174 isolate XC+Mbd10im1, complete genome
9.966e-06	10	10	94	1.2	0.5222	1001899808	sequence	EF380017.1 Enterobacteria phage phiX174 isolate 30B90, complete genome
9.966e-06	10	10	12	6.67	0.3871	1001899840	sequence	HM753663.1 Enterobacteria phage phiX174 isolate XC+Mad06im7, complete genome
9.966e-06	10	10	61	1.23	0.1743	1001899820	sequence	EF380029.1 Enterobacteria phage phiX174 isolate 250B55, complete genome
7.973e-06	8	8	70	1.43	0.2778	1001899811	sequence	EF380020.1 Enterobacteria phage phiX174 isolate 100B90, complete genome
7.973e-06	8	8	37	2.46	0.3524	1001899827	sequence	GQ153914.1 Mutant Enterobacteria phage phiX174 isolate PhiX_3, complete genome
7.973e-06	8	8	55	1.65	0.2321	1001899797	sequence	AF299312.1 Coliphage phiX174 isolate CGGloMhi, complete genome
6.976e-06	7	7	51	2.29	0.622	1001899825	sequence	GQ153912.1 Mutant Enterobacteria phage phiX174 isolate PhiX_1, complete genome
5.979e-06	6	6	30	3.27	1	1001899868	sequence	HM753692.1 Enterobacteria phage phiX174 isolate XC+Mad22ic5, complete genome
5.979e-06	6	6	12	5.92	0.1935	1001899891	sequence	JQ764987.1 Mutant Enterobacteria phage phiX174 isolate PhiX_10_2, complete genome
5.979e-06	6	6	5	2.4	0.04348	1001899832	sequence	HM775308.1 Enterobacteria phage phiX174 strain beta1, complete genome
4.983e-06	5	5	31	2.81	0.378	1001899799	sequence	AF299314.1 Coliphage phiX174 isolate CMMloC, complete genome
4.983e-06	5	5	25	3.44	0.8065	1001899856	sequence	HM753680.1 Enterobacteria phage phiX174 isolate XC+Mad20ic1, complete genome
4.983e-06	5	5	31	2.55	1	1001899874	sequence	HM753698.1 Enterobacteria phage phiX174 isolate XC+Mad22im3, complete genome
3.986e-06	4	4	25	2.72	0.8065	1001899844	sequence	HM753667.1 Enterobacteria phage phiX174 isolate XC+Mad10ic7, complete genome
3.986e-06	4	4	22	1.91	0.3548	1001899854	sequence	HM753678.1 Enterobacteria phage phiX174 isolate XC+Mad14im1, complete genome
3.986e-06	4	4	12	1.33	0.129	1001899782	sequence	AF176032.1 Coliphage phiX174 isolate SCSC1, complete genome
3.986e-06	4	4	12	1.17	0.05797	1001899819	sequence	EF380028.1 Enterobacteria phage phiX174 isolate 250A55, complete genome
2.99e-06	3	3	27	1.74	0.2143	1001899792	sequence	AF299307.1 Coliphage phiX174 isolate CMMhiC, complete genome
2.99e-06	3	3	2	1.5	0.02174	1001899830	sequence	HM775306.1 Enterobacteria phage phiX174 strain gamma, complete genome
1.993e-06	2	2	18	1.78	0.1935	1001899796	sequence	AF299311.1 Coliphage phiX174 isolate CGGloC, complete genome
1.993e-06	2	2	17	1	0.5484	1001899893	sequence	JQ764989.1 Mutant Enterobacteria phage phiX174 isolate PhiX_10_4, complete genome
1.993e-06	2	2	6	1.17	0.1935	1001899857	sequence	HM753681.1 Enterobacteria phage phiX174 isolate XC+Mad20ic2, complete genome
9.966e-07	1	1	12	1	0.2182	1001899889	sequence	JF719728.1 Enterobacteria phage phiX174 isolate phiX_3_FR, complete genome
9.966e-07	1	1	10	1	0.3226	1001899869	sequence	HM753693.1 Enterobacteria phage phiX174 isolate XC+Mad22ic6, complete genome
9.966e-07	1	1	7	1	0.2258	1001899765	sequence	M10860.1 Bacteriophage phi-X174, nucleotides 3920-4049
9.966e-07	1	1	3	1	0.75	1001899822	sequence	EF380031.1 Enterobacteria phage phiX174 isolate DEL1, complete genome
9.966e-07	1	1	2	1	0.09524	1001899882	sequence	HM753711.1 Enterobacteria phage phiX174 isolate XC+MbD22ic6, complete genome
9.966e-07	1	1	2	1	0.06452	1001899848	sequence	HM753671.1 Enterobacteria phage phiX174 isolate XC+Mad10im3, complete genome
9.966e-07	1	1	2	1	0.6667	1001899812	sequence	EF380021.1 Enterobacteria phage phiX174 isolate 100C90, complete genome
0.0009348	938	96	3485	3.11	0.1501	1910975	no rank	unclassified Sinsheimervirus
0.0008012	804	266	2836	3.09	0.1427	374840	species	Enterobacteria phage phiX174 sensu lato
7.973e-05	80	59	243	3.64	0.2126	10844	no rank	Enterobacteria phage S13
1.395e-05	14	14	41	3.8	0.1602	1001899757	sequence	M14428.1 Bacteriophage S13 circular DNA, complete genome
6.976e-06	7	7	44	2.3	0.176	1001899758	sequence	AF274751.1 Bacteriophage S13, complete genome
7.773e-05	78	0	268	3.4	0.1391	338126	no rank	Enterobacteria phage WA11
7.773e-05	78	78	268	3.4	0.1391	1003564871	sequence	DQ079895.1 Coliphage WA11, complete genome
7.375e-05	74	0	142	3.43	0.09746	338111	no rank	Enterobacteria phage ID1
7.375e-05	74	74	142	3.43	0.09746	1003564856	sequence	DQ079880.1 Coliphage ID1, complete genome
4.983e-05	50	0	127	4.65	0.1556	338125	no rank	Enterobacteria phage WA10
4.983e-05	50	50	127	4.65	0.1556	1003564870	sequence	DQ079894.1 Coliphage WA10, complete genome
4.485e-05	45	0	135	3.39	0.1541	338123	no rank	Enterobacteria phage NC56
4.485e-05	45	45	135	3.39	0.1541	1003564868	sequence	DQ079892.1 Coliphage NC56, complete genome
2.691e-05	27	0	48	5.85	0.1846	338121	no rank	Enterobacteria phage NC41
2.691e-05	27	27	48	5.85	0.1846	1003564866	sequence	DQ079890.1 Coliphage NC41, complete genome
2.591e-05	26	0	68	2.53	0.0496	338124	no rank	Enterobacteria phage WA4
2.591e-05	26	26	68	2.53	0.0496	1003564869	sequence	DQ079893.1 Coliphage WA4, complete genome
2.491e-05	25	0	154	1.86	0.1325	1508658	no rank	Enterobacteria phage MED1
2.491e-05	25	25	154	1.86	0.1325	1003920323	sequence	KJ997912.1 Enterobacteria phage MED1, complete genome
2.292e-05	23	0	82	4.18	0.1271	338118	no rank	Enterobacteria phage NC11
2.292e-05	23	23	82	4.18	0.1271	1003564863	sequence	DQ079887.1 Coliphage NC11, complete genome
2.292e-05	23	0	100	2.88	0.1678	338114	no rank	Enterobacteria phage ID45
2.292e-05	23	23	100	2.88	0.1678	1003564859	sequence	DQ079883.1 Coliphage ID45, complete genome
2.292e-05	23	0	78	2.24	0.06388	338112	no rank	Enterobacteria phage ID22
2.292e-05	23	23	78	2.24	0.06388	1003564857	sequence	DQ079881.1 Coliphage ID22, complete genome
1.893e-05	19	0	61	2.33	0.1015	338113	no rank	Enterobacteria phage ID34
1.893e-05	19	19	61	2.33	0.1015	1003564858	sequence	DQ079882.1 Coliphage ID34, complete genome
1.595e-05	16	0	47	2.66	0.4017	338119	no rank	Enterobacteria phage NC16
1.595e-05	16	16	47	2.66	0.4017	1003564864	sequence	DQ079888.1 Coliphage NC16, complete genome
1.395e-05	14	0	28	2.25	0.2258	338116	no rank	Enterobacteria phage NC5
1.395e-05	14	14	28	2.25	0.2258	1003564861	sequence	DQ079885.1 Coliphage NC5, complete genome
1.196e-05	12	0	68	1.82	0.1578	338122	no rank	Enterobacteria phage NC51
1.196e-05	12	12	68	1.82	0.1578	1003564867	sequence	DQ079891.1 Coliphage NC51, complete genome
2.99e-06	3	0	15	1	0.121	338120	no rank	Enterobacteria phage NC37
2.99e-06	3	3	15	1	0.121	1003564865	sequence	DQ079889.1 Coliphage NC37, complete genome
3.787e-05	38	0	110	3.54	0.07373	1965386	species	Salmonella phage alphaalpha
3.787e-05	38	38	110	3.54	0.07373	1004096028	sequence	KY653237.1 Salmonella phage alphaalpha, complete genome
5.68e-05	57	11	65	3.46	0.001237	1910952	genus	Gequatrovirus
2.79e-05	28	0	20	3	0.0006323	1986034	species	Escherichia virus G4
2.392e-05	24	0	11	4.36	0.0005795	374842	no rank	Enterobacteria phage G4 clade
2.392e-05	24	7	11	4.36	0.0005795	374844	no rank	Enterobacteria phage G4 sensu lato
1.495e-05	15	0	2	7.5	0.001384	338131	no rank	Enterobacteria phage NC2
1.495e-05	15	15	2	7.5	0.001384	1003564876	sequence	DQ079900.1 Coliphage NC2, complete genome
9.966e-07	1	0	1	1	0.001156	338133	no rank	Enterobacteria phage NC19
9.966e-07	1	1	1	1	0.001156	1003564878	sequence	DQ079902.1 Coliphage NC19, complete genome
9.966e-07	1	0	1	1	0.0006711	338138	no rank	Enterobacteria phage NC6
9.966e-07	1	1	1	1	0.0006711	1003564883	sequence	DQ079907.2 Coliphage NC6, complete genome
3.986e-06	4	0	9	1.33	0.002972	512009	no rank	unclassified Enterobacteria phage G4 clade
3.986e-06	4	0	9	1.33	0.002972	1273714	no rank	Enterobacteria phage ID204 Moscow/ID
3.986e-06	4	4	9	1.33	0.002972	1003833283	sequence	KC237308.1 Enterobacteria phage ID204 Moscow/ID, complete genome
1.395e-05	14	0	8	4.75	0.001609	1910969	species	Escherichia virus Talmos
1.395e-05	14	14	8	4.75	0.001609	511969	no rank	Enterobacteria phage ID2 Moscow/ID/2001
3.986e-06	4	0	7	3.86	0.001394	2060118	no rank	unclassified Gequatrovirus
3.986e-06	4	0	7	3.86	0.0019	2045372	species	Escherichia phage SECphi17
3.986e-06	4	4	7	3.86	0.0019	1004159935	sequence	LT960607.1 Escherichia phage SECphi17 genome assembly, complete genome: monopartite
7.973e-06	8	1	15	1.13	0.0002615	1910951	genus	Alphatrevirus
1.993e-06	2	0	2	2	0.0001447	1910962	no rank	unclassified Alphatrevirus
1.993e-06	2	0	2	2	0.001278	2562232	species	Escherichia phage Lilleput
1.993e-06	2	2	2	2	0.001278	1004191399	sequence	MK629525.1 Escherichia phage Lilleput, complete genome
1.993e-06	2	0	2	1	0.0006167	1945586	species	Escherichia virus NC29
1.993e-06	2	2	2	1	0.0006167	338110	no rank	Escherichia phage NC29
9.966e-07	1	0	8	1	0.002833	1945584	species	Escherichia virus ID21
9.966e-07	1	1	8	1	0.002833	338101	no rank	Escherichia phage ID21
9.966e-07	1	0	1	1	0.002604	1945582	species	Escherichia virus WA45
9.966e-07	1	1	1	1	0.002604	338105	no rank	Escherichia phage WA45
9.966e-07	1	0	1	1	0.0002456	1945588	species	Escherichia virus ID62
9.966e-07	1	1	1	1	0.0002456	338107	no rank	Escherichia phage ID62
0.001703	1709	0	138	42.9	0.0004819	926696	no rank	environmental samples
0.001676	1682	0	106	55	0.0004628	1478972	species	Gokushovirinae environmental samples
0.0008401	843	843	13	296	0.02044	1003913387	sequence	KF689531.1 Uncultured Gokushovirinae clone BBHD08n1 major capsid protein gene, partial cds
0.0006627	665	665	9	141	0.01664	1003913132	sequence	KF689276.1 Uncultured Gokushovirinae clone WSFWA12n1 major capsid protein gene, partial cds
4.784e-05	48	48	19	8.63	0.004162	1003913405	sequence	MH029521.1 Gokushovirinae environmental samples clone NHS-Seq307, complete sequence
4.485e-05	45	45	8	20.1	0.01201	1003913163	sequence	KF689307.1 Uncultured Gokushovirinae clone WSBWG02n1 major capsid protein gene, partial cds
4.186e-05	42	42	5	43	0.001067	1003913403	sequence	MH029519.1 Gokushovirinae environmental samples clone NHS-Seq241, complete sequence
9.966e-06	10	10	2	5	0.003145	1003913252	sequence	KF689396.1 Uncultured Gokushovirinae clone AN4D09n1 major capsid protein gene, partial cds
8.969e-06	9	9	1	9	0.0002166	1003913404	sequence	MH029520.1 Gokushovirinae environmental samples clone NHS-Seq287, complete sequence
3.986e-06	4	4	11	1	0.01757	1003913178	sequence	KF689322.1 Uncultured Gokushovirinae clone WSBSH04n3 major capsid protein gene, partial cds
2.99e-06	3	3	6	16.3	0.008955	1003913196	sequence	KF689340.1 Uncultured Gokushovirinae clone HRFSB10n2 major capsid protein gene, partial cds
2.99e-06	3	3	5	2.8	0.007246	1003913103	sequence	KF689247.1 Uncultured Gokushovirinae clone SEW_D03 major capsid protein gene, partial cds
1.993e-06	2	2	7	1	0.01133	1003913157	sequence	KF689301.1 Uncultured Gokushovirinae clone WSBWG05n1 major capsid protein gene, partial cds
1.993e-06	2	2	2	2	0.0004413	1003913411	sequence	MH029527.1 Gokushovirinae environmental samples clone NHS-Seq401, complete sequence
1.993e-06	2	2	1	2	0.0002118	1003913401	sequence	MH029517.1 Gokushovirinae environmental samples clone NHS-Seq215, complete sequence
9.966e-07	1	1	5	1	0.001033	1003913399	sequence	MH029515.1 Gokushovirinae environmental samples clone NHS-Seq170, complete sequence
9.966e-07	1	1	5	1	0.007485	1003913094	sequence	KF689238.1 Uncultured Gokushovirinae clone SEW_B02 major capsid protein gene, partial cds
9.966e-07	1	1	3	1	0.0006659	1003913413	sequence	MH029529.1 Gokushovirinae environmental samples clone NHS-Seq407, complete sequence
9.966e-07	1	1	2	1	0.00303	1003913253	sequence	KF689397.1 Uncultured Gokushovirinae clone AN4C05n1 major capsid protein gene, partial cds
1.495e-05	15	5	26	3	0.0009291	926697	species	uncultured Microviridae
7.973e-06	8	8	7	6.57	0.1522	1003745714	sequence	KR092821.1 Uncultured Microviridae clone MicroVP1_LB_Jun_c12 major capsid protein (VP1) gene, partial cds
1.993e-06	2	2	2	2	0.01905	1003745779	sequence	KR092886.1 Uncultured Microviridae clone MicroVP1_LA_Mar_c07 major capsid protein (VP1) gene, partial cds
1.196e-05	12	0	6	3	0.0002051	1385659	species	uncultured marine Microviridae
5.979e-06	6	6	1	6	0.00146	1003879560	sequence	KC130979.1 Uncultured marine Microviridae clone NGOM-02 major capsid protein gene, partial cds
3.986e-06	4	4	1	4	0.001294	1003879599	sequence	KC131018.1 Uncultured marine Microviridae clone Texas-07 major capsid protein gene, partial cds
1.993e-06	2	2	4	2	0.01133	1003879601	sequence	KC131020.1 Uncultured marine Microviridae clone WGOM-02 major capsid protein gene, partial cds
2.687	2695736	1609	2758	24600	0.001405	39724	family	Circoviridae
2.672	2680745	162846	1960	30800	0.002286	39725	genus	Circovirus
2.098	2105685	0	960	25600	0.00388	345249	no rank	unclassified Circovirus
2.098	2105685	754	960	25600	0.2159	2304514	species	Culex circovirus-like virus
2.097	2104579	0	850	27600	0.643	1000061319	assembly	GCF_004133825.1 Culex circovirus-like virus strain=CCirVL/Butte
2.097	2104579	2104579	850	27600	0.643	1000061320	sequence	NC_040576.1 Culex circovirus-like virus strain CCirVL/Butte, complete genome_x0001_MH188040.1 Culex circovirus-like virus strain CCirVL/Butte, complete genome
0.0003508	352	352	101	39.6	0.08354	1004186583	sequence	MH188041.1 Culex circovirus-like virus strain CCirVL/Shasta, complete genome
0.4108	412214	0	623	11700	0.05937	742824	no rank	environmental samples
0.4108	412214	329532	623	11700	0.05937	742825	species	uncultured circovirus
0.0806	80876	80876	47	15600	0.1038	1003718917	sequence	HQ335027.1 Uncultured circovirus isolate SDRB L genomic sequence
0.0003069	308	308	16	47.5	0.1429	1003718924	sequence	HQ335035.1 Uncultured circovirus isolate SDRB T genomic sequence
0.000289	290	290	10	92.2	0.03831	1003718919	sequence	HQ335029.1 Uncultured circovirus isolate SDRB N genomic sequence
0.0001634	164	164	27	47.4	0.1216	1003718922	sequence	HQ335032.1 Uncultured circovirus isolate SDRB Q genomic sequence
0.0001385	139	139	8	36	0.07692	1003718909	sequence	HQ335019.1 Uncultured circovirus isolate SDRB D genomic sequence
0.0001266	127	127	10	45.5	0.04926	1003718925	sequence	HQ335036.1 Uncultured circovirus isolate SDRB U genomic sequence
0.0001256	126	126	10	26	0.1724	1003718910	sequence	HQ335020.1 Uncultured circovirus isolate SDRB E genomic sequence
0.0001226	123	123	2	82	0.04444	1003718923	sequence	HQ335033.1 Uncultured circovirus isolate SDRB R genomic sequence
0.0001026	103	103	5	130	0.03731	1003718912	sequence	HQ335022.1 Uncultured circovirus isolate SDRB G genomic sequence
8.67e-05	87	87	15	9.4	0.1034	1003718926	sequence	HQ335037.1 Uncultured circovirus isolate SDRB V genomic sequence
7.474e-05	75	75	28	22.2	0.2414	1003718913	sequence	HQ335023.1 Uncultured circovirus isolate SDRB H genomic sequence
7.275e-05	73	73	10	8.5	0.0361	1003718916	sequence	HQ335026.1 Uncultured circovirus isolate SDRB K genomic sequence
6.777e-05	68	68	30	5.27	0.3488	1003718927	sequence	HQ335038.1 Uncultured circovirus isolate SDRB X genomic sequence
4.883e-05	49	49	4	37.2	0.0221	1003718918	sequence	HQ335028.1 Uncultured circovirus isolate SDRB M genomic sequence
3.189e-05	32	32	4	36.2	0.05128	1003718911	sequence	HQ335021.1 Uncultured circovirus isolate SDRB F genomic sequence
2.292e-05	23	23	3	13.3	0.025	1003718920	sequence	HQ335030.1 Uncultured circovirus isolate SDRB O genomic sequence
7.973e-06	8	8	14	2.93	0.0814	1003718921	sequence	HQ335031.1 Uncultured circovirus isolate SDRB P genomic sequence
6.976e-06	7	7	5	4.6	0.004812	1003718931	sequence	HQ335042.1 Uncultured circovirus isolate SDWAP I genomic sequence
3.986e-06	4	4	2	66	0.01156	1003718915	sequence	HQ335025.1 Uncultured circovirus isolate SDRB J genomic sequence
0.01322	13268	43	538	352	0.00357	742914	genus	Cyclovirus
0.01277	12815	0	260	690	0.1762	1987737	species	Bat associated cyclovirus 12
0.01277	12815	12815	260	690	0.1762	1572237	no rank	Bat circovirus POA/2012/II
0.0001774	178	0	3	258	0.002309	2050926	species	Goat associated cyclovirus 1
0.0001774	178	178	3	258	0.002309	942034	no rank	Cyclovirus PKgoat11/PAK/2009
0.0001375	138	0	2	277	0.001187	1574362	species	Dragonfly associated cyclovirus 8
0.0001375	138	0	2	277	0.001187	1000059654	assembly	GCF_002820025.1 Dragonfly associated cyclovirus 8
0.0001375	138	138	2	277	0.001187	1000059655	sequence	NC_038410.1 Dragonfly cyclovirus 8 isolate DfCyV-8_AU-DFB007B-2010, complete genome_x0001_KC512920.1 Dragonfly cyclovirus 8 isolate DfCyV-8_AU-DFB007B-2010, complete genome
7.076e-05	71	0	11	160	0.007124	1987744	species	Squirrel associated cyclovirus 1
7.076e-05	71	71	11	160	0.007124	1592764	no rank	Cyclovirus TsCyV-1_JP-NUBS-2014
4.983e-06	5	1	18	1.39	0.0005128	1987730	no rank	unclassified Cyclovirus
1.993e-06	2	0	2	2	0.03704	742958	species	Cyclovirus TN11
1.993e-06	2	2	2	2	0.03704	1003718985	sequence	GQ404910.1 Cyclovirus TN11 replication-association protein (rep) gene, partial cds
9.966e-07	1	0	6	1.5	0.08	742935	species	Cyclovirus PK2178
9.966e-07	1	1	6	1.5	0.08	1003718963	sequence	GQ404870.1 Cyclovirus PK2178 replication-association protein (rep) gene, partial cds
9.966e-07	1	0	3	1	0.008357	742941	species	Cyclovirus Chimp73
9.966e-07	1	1	3	1	0.008357	1003718968	sequence	GQ404879.1 Cyclovirus Chimp73 replication-association protein (rep) gene, partial cds
3.986e-06	4	0	69	1.03	0.004801	2038726	species	Human associated cyclovirus 8
3.986e-06	4	3	69	1.03	0.004801	1348500	no rank	Cyclovirus VN
9.966e-07	1	0	8	1	0.006785	1506566	no rank	Cyclovirus ZM32
9.966e-07	1	1	8	1	0.006785	1003918595	sequence	AB937980.1 Cyclovirus ZM32 DNA, complete genome
2.99e-06	3	0	7	5	0.004318	2038720	species	Human associated cyclovirus 2
2.99e-06	3	3	7	5	0.004318	742915	no rank	Cyclovirus PK5006
2.99e-06	3	0	18	1.44	0.01153	2050587	species	Bat associated cyclovirus 4
2.99e-06	3	0	18	1.44	0.01153	1000061325	assembly	GCF_002819685.1 Bat associated cyclovirus 4
2.99e-06	3	3	18	1.44	0.01153	1000061326	sequence	NC_038395.1 Bat associated cyclovirus 4 isolate YN-BtCV-5, complete genome_x0001_JF938082.1 Bat associated cyclovirus 4 isolate YN-BtCV-5, complete genome
9.966e-07	1	1	7	1.29	0.0007316	1234879	species	Dragonfly associated cyclovirus 1
9.966e-07	1	1	7	1	0.0005497	1234882	species	Dragonfly associated cyclovirus 4
9.966e-07	1	0	6	1	0.003344	1987736	species	Bat associated cyclovirus 11
9.966e-07	1	0	6	1	0.003344	1000041814	assembly	GCF_002819785.1 Bat associated cyclovirus 11
9.966e-07	1	1	6	1	0.003344	1000041815	sequence	NC_038400.1 Bat associated cyclovirus 11 isolate BtMspp.-CV/GD2012, complete genome_x0001_KJ641717.1 Bat associated cyclovirus 11 isolate BtMspp.-CV/GD2012, complete genome
9.966e-07	1	1	5	1	0.002276	2038722	species	Human associated cyclovirus 4
9.966e-07	1	0	5	1	0.004776	2050585	species	Bat associated cyclovirus 2
9.966e-07	1	0	5	1	0.004776	1000042332	assembly	GCF_002819645.1 Bat associated cyclovirus 2
9.966e-07	1	1	5	1	0.004776	1000042333	sequence	NC_038393.1 Bat associated cyclovirus 2 isolate YN-BtCV-2, complete genome_x0001_JF938079.1 Bat associated cyclovirus 2 isolate YN-BtCV-2, complete genome
9.966e-07	1	0	2	2	0.001457	2050586	species	Bat associated cyclovirus 3
9.966e-07	1	0	2	2	0.001457	1000056839	assembly	GCF_002819665.1 Bat associated cyclovirus 3
9.966e-07	1	1	2	2	0.001457	1000056840	sequence	NC_038394.1 Bat associated cyclovirus 3 isolate YN-BtCV-4, complete genome_x0001_JF938081.1 Bat associated cyclovirus 3 isolate YN-BtCV-4, complete genome
9.966e-07	1	0	4	1	0.002391	1987734	species	Bat associated cyclovirus 9
9.966e-07	1	0	4	1	0.002391	1000055950	assembly	GCF_002819765.1 Bat associated cyclovirus 9
9.966e-07	1	1	4	1	0.002391	1000055951	sequence	NC_038399.1 Bat associated cyclovirus 9 isolate BtTp-CV-2/GX2012, complete genome_x0001_KJ641720.1 Bat associated cyclovirus 9 isolate BtTp-CV-2/GX2012, complete genome
9.966e-07	1	0	2	1	0.001148	1987735	species	Bat associated cyclovirus 10
9.966e-07	1	1	2	1	0.001148	1572239	no rank	Bat circovirus POA/2012/VI
0.0001136	114	0	77	58.9	8.69e-05	642248	no rank	unclassified Circoviridae
0.0001136	114	25	77	58.9	0.02868	1611039	species	Mosquito circovirus
4.485e-05	45	45	38	28.6	0.1242	1003952037	sequence	MH193521.1 Mosquito circovirus strain YN2017-1 nonstructural protein gene, partial cds
4.385e-05	44	44	22	142	0.06607	1003952038	sequence	MH193522.1 Mosquito circovirus strain YN2017-2 nonstructural protein gene, partial cds
0.06664	66867	0	16753	216	7.348e-05	2559587	no rank	Riboviria
0.06333	63551	0	9935	342	0.0001786	2497569	phylum	Negarnaviricota
0.06333	63543	0	9353	363	0.0002471	2497571	subphylum	Polyploviricotina
0.06333	63543	0	9353	363	0.0005278	2497576	class	Ellioviricetes
0.06333	63543	1	9353	363	0.0005278	1980410	order	Bunyavirales
0.06332	63538	0	9086	373	0.003215	1980418	family	Phenuiviridae
0.06332	63537	0	9078	373	0.172	1980421	genus	Phasivirus
0.06332	63537	33078	9078	373	0.2871	1980610	species	Phasi Charoen-like phasivirus
0.01822	18280	18280	309	644	0.1486	1004116217	sequence	KM001086.1 Phasi Charoen-like virus glycoprotein precursor, gene, complete cds
0.008507	8536	0	740	180	0.1637	1000041993	assembly	GCF_002814835.1 Phasi Charoen-like phasivirus
0.007109	7133	7133	253	421	0.1332	1000041995	sequence	NC_038261.1 Phasi Charoen-like virus isolate Rio segment M glycoprotein gene, complete cds_x0001_KR003784.1 Phasi Charoen-like virus isolate Rio segment M glycoprotein gene, complete cds
0.001366	1371	1371	372	69	0.1877	1000041994	sequence	NC_038262.1 Phasi Charoen-like virus isolate Rio segment L RNA-dependent RNA polymerase gene, complete cds_x0001_KR003786.1 Phasi Charoen-like virus isolate Rio segment L RNA-dependent RNA polymerase gene, complete cds
3.189e-05	32	32	115	6.16	0.18	1000041996	sequence	NC_038263.1 Phasi Charoen-like virus isolate Rio segment S Nucleocapsid gene, complete cds_x0001_KR003785.1 Phasi Charoen-like virus isolate Rio segment S Nucleocapsid gene, complete cds
0.001989	1996	1996	207	172	0.1148	1004116223	sequence	MF614133.1 Phasi Charoen-like virus strain Zhanjiang01 segment M, complete sequence
0.001375	1380	1380	11	720	0.08333	1004116230	sequence	MH237599.1 Phasi Charoen-like phasivirus strain 2b segment L, complete sequence
0.0001505	151	151	257	11.1	0.07637	1004116222	sequence	MF614132.1 Phasi Charoen-like virus strain Zhanjiang01 segment L, complete sequence
4.684e-05	47	47	199	4.89	0.05822	1004116216	sequence	KM001085.1 Phasi Charoen-like virus RNA-dependent RNA polymerase gene, complete cds
2.392e-05	24	24	20	5.05	0.02621	1004116218	sequence	KM001087.1 Phasi Charoen-like virus nucleocapsid gene, complete cds
2.093e-05	21	21	48	5.21	0.05556	1004116224	sequence	MF614134.1 Phasi Charoen-like virus strain Zhanjiang01 segment S, complete sequence
7.973e-06	8	8	31	1.52	0.3444	1004116226	sequence	MH310080.1 Phasi Charoen-like phasivirus isolate CC_A_PCLV segment M, complete sequence
6.976e-06	7	7	12	16.4	0.2182	1004116221	sequence	KU936057.1 Phasi Charoen-like virus strain Aag2-Bristol RNA-dependent RNA polymerase gene, complete cds
3.986e-06	4	4	24	3.12	0.2553	1004116220	sequence	KU936056.1 Phasi Charoen-like virus strain Aag2-Bristol glycoprotein precursor, gene, complete cds
2.99e-06	3	3	8	2.62	1	1004116225	sequence	MH310079.1 Phasi Charoen-like phasivirus isolate CC_A_PCLV segment L, complete sequence
1.993e-06	2	2	5	35.4	0.1613	1004116229	sequence	MH237598.1 Phasi Charoen-like phasivirus strain 2b segment M, complete sequence
9.966e-07	1	0	4	1	9.159e-06	12329	genus	Tenuivirus
9.966e-07	1	0	3	1	2.828e-05	66266	species	Rice grassy stunt tenuivirus
9.966e-07	1	1	1	1	0.002538	1003407536	sequence	FR696600.1 Rice grassy stunt virus segment RNA5 p5v and p5c genes, genomic RNA, isolate Longan
2.99e-06	3	0	7	1	8.05e-06	1980419	family	Tospoviridae
2.99e-06	3	0	7	1	8.05e-06	2560196	genus	Orthotospovirus
2.99e-06	3	2	7	1	2.32e-05	1933298	species	Tomato spotted wilt tospovirus
9.966e-07	1	1	1	1	0.004878	1004078712	sequence	KU179605.1 Tomato spotted wilt virus isolate 14-285c segment S, complete sequence
9.966e-07	1	0	16	1	4.024e-06	1980416	family	Peribunyaviridae
9.966e-07	1	0	1	1	3.39e-07	11572	genus	Orthobunyavirus
9.966e-07	1	1	1	1	2.476e-05	35310	species	Bwamba orthobunyavirus
7.973e-06	8	0	509	1.16	2.865e-05	2497570	subphylum	Haploviricotina
7.973e-06	8	0	509	1.16	2.906e-05	2497574	class	Monjiviricetes
7.973e-06	8	0	509	1.16	2.913e-05	11157	order	Mononegavirales
7.973e-06	8	0	509	1.16	0.003887	2501985	family	Xinmoviridae
7.973e-06	8	0	509	1.16	0.003887	1884455	genus	Anphevirus
7.973e-06	8	1	509	1.16	0.004856	2059674	no rank	unclassified Anphevirus
6.976e-06	7	6	179	1.16	0.003214	2230910	species	Aedes anphevirus
9.966e-07	1	1	21	1	0.01327	1004185451	sequence	MH430650.1 Aedes anphevirus isolate Cali nucleoprotein gene, complete cds; nonfunctional small TMD protein and nonfunctional putative glycoprotein genes, complete sequence; putative ZnF protein gene, complete cds; nonfunctional putative TMD protein gene, complete sequence; and RdRP protein gene, complete cds
0.003137	3148	0	2560	87.7	0.000201	2585030	no rank	unclassified Riboviria
0.003137	3148	0	2548	88.1	0.7216	2507131	species	Renna virus
0.003093	3104	3104	1917	116	0.7889	1004189763	sequence	MK285337.1 Renna virus clone RENV_S1_Mex_2016, complete genome
4.385e-05	44	44	631	3.6	0.5731	1004189764	sequence	MK285338.1 Renna virus clone RENV_S2_Mex_2017, partial genome
7.973e-05	80	0	3450	1.8	0.000208	76804	order	Nidovirales
7.973e-05	80	0	3450	1.8	0.009938	2499400	suborder	Mesnidovirineae
7.973e-05	80	0	3450	1.8	0.01055	1312872	family	Mesoniviridae
7.973e-05	80	0	3049	1.81	0.01182	2501963	subfamily	Hexponivirinae
7.973e-05	80	0	3049	1.81	0.01182	1312873	genus	Alphamesonivirus
7.973e-05	80	0	2933	1.79	0.02871	2509501	subgenus	Namcalivirus
7.973e-05	80	44	2933	1.79	0.02871	1312874	species	Alphamesonivirus 1
2.491e-05	25	21	390	2.07	0.034	1332246	no rank	Houston virus
1.993e-06	2	2	53	1.94	0.02502	1003865465	sequence	MH443059.1 Houston virus isolate Hou-Yuc17, complete genome
9.966e-07	1	1	20	1	0.009425	1003865468	sequence	MH719099.1 Houston virus isolate HOUV-M742, complete genome
9.966e-07	1	1	10	1	0.01427	1003865463	sequence	KC807177.1 Houston virus strain 16740, complete genome
9.966e-06	10	5	74	2.85	0.001474	325676	no rank	Nam Dinh virus
3.986e-06	4	0	23	4	0.001068	1265748	no rank	Ngewotan virus
3.986e-06	4	4	23	4	0.02028	1003831051	sequence	MF176279.1 Ngewotan virus strain mos172X93828, complete genome
9.966e-07	1	1	5	1	0.0003498	1332247	no rank	Kamphang Phet virus
9.966e-07	1	1	15	1.53	0.0009761	1041929	no rank	Cavally virus
3.388e-05	34	0	33	2.94	3.056e-05	11012	family	Partitiviridae
3.289e-05	33	0	24	3.54	3.356e-05	37960	no rank	unclassified Partitiviridae
3.189e-05	32	32	3	20.3	0.000823	659497	species	Sclerotinia sclerotiorum partitivirus S
9.966e-07	1	0	2	1	0.0009137	1354497	species	Botrytis cinerea partitivirus 1
9.966e-07	1	1	2	1	0.0009137	1003873378	sequence	KF201714.1 Botrytis cinerea partitivirus 1 isolate Bc378V1 coat protein gene, complete cds
9.966e-07	1	0	7	1.43	5.001e-05	1511809	genus	Betapartitivirus
9.966e-07	1	1	1	2	0.0002218	1323524	species	Red clover cryptic virus 2
2.491e-05	25	0	223	3.81	1.208e-05	10880	family	Reoviridae
1.694e-05	17	0	202	3.92	0.0003284	36446	no rank	unclassified Reoviridae
1.694e-05	17	0	202	3.92	0.01613	2109376	species	High Island virus
1.694e-05	17	17	202	3.92	0.04803	1004179312	sequence	MF094128.1 High Island virus S1 gene, partial cds
7.973e-06	8	0	21	2.76	1.5e-06	689832	subfamily	Sedoreovirinae
7.973e-06	8	0	21	2.76	4.833e-06	10892	genus	Orbivirus
7.973e-06	8	0	21	2.76	4.206e-05	40068	no rank	unclassified Orbivirus
7.973e-06	8	0	21	2.76	0.001116	2488682	species	Skunk River virus
7.973e-06	8	8	3	7.33	0.001591	1004188365	sequence	MK100573.1 Skunk River virus isolate SkRV-IA07 NS1 gene, complete cds
1.296e-05	13	0	105	1.39	3.22e-06	11050	family	Flaviviridae
7.973e-06	8	0	98	1.27	4.695e-06	11102	genus	Hepacivirus
7.973e-06	8	1	98	1.27	4.898e-06	11103	species	Hepacivirus C
1.993e-06	2	0	29	1.24	1.248e-05	41856	no rank	Hepatitis C virus genotype 1
9.966e-07	1	0	25	1.16	2.53e-05	31646	no rank	Hepatitis C virus subtype 1a
9.966e-07	1	1	8	1.25	0.007407	1003279075	sequence	EU256069.1 Hepatitis C virus subtype 1a isolate HCV-1a/CH/BID-V229/2006, complete genome
9.966e-07	1	0	4	1.75	3.148e-06	31647	no rank	Hepatitis C virus subtype 1b
9.966e-07	1	1	2	1	0.001775	1003289765	sequence	AY045702.1 Hepatitis C virus isolate HCR6, complete genome
9.966e-07	1	1	4	1.25	0.008734	1002021216	sequence	FJ415097.1 Hepatitis C virus isolate ncvi/3a-10 nonfunctional core protein gene, complete sequence
9.966e-07	1	1	4	1	0.1053	1002068239	sequence	KP666521.1 Hepatitis C virus clone JOTO6422_pUC_FA1c44A polyprotein gene, partial cds
9.966e-07	1	1	3	1	0.05769	1002068243	sequence	KP666525.1 Hepatitis C virus clone JOTO6422_pUC_FE5c49A polyprotein gene, partial cds
9.966e-07	1	1	3	1	0.04478	1002068241	sequence	KP666523.1 Hepatitis C virus clone JOTO6422_pUC_FB12c46B polyprotein gene, partial cds
9.966e-07	1	1	3	1	0.0119	1002027608	sequence	FJ515064.1 Hepatitis C virus isolate D103 polyprotein gene, partial cds
3.986e-06	4	0	2	8	6.401e-07	11095	genus	Pestivirus
3.986e-06	4	0	2	8	1.507e-06	2170080	species	Pestivirus A
3.986e-06	4	0	2	8	1.989e-06	11099	no rank	Bovine viral diarrhea virus 1
3.986e-06	4	4	2	8	0.0001916	1001975036	sequence	LT837585.1 Bovine viral diarrhea virus 1 genome assembly, complete genome: monopartite
8.969e-06	9	0	120	2.14	3.466e-06	464095	order	Picornavirales
4.983e-06	5	0	31	3.16	1.159e-06	12058	family	Picornaviridae
3.986e-06	4	0	14	5.07	8.109e-07	12059	genus	Enterovirus
3.986e-06	4	0	14	5.07	3.806e-06	138948	species	Enterovirus A
3.986e-06	4	0	14	5.07	3.259e-05	42769	no rank	Coxsackievirus A10
2.99e-06	3	3	11	5.45	0.004086	1003365841	sequence	MH118034.1 Coxsackievirus A10 strain 17-2548-1, complete genome
9.966e-07	1	1	3	3.67	0.001583	1003365868	sequence	MH118061.1 Coxsackievirus A10 strain 11-670-1, complete genome
9.966e-07	1	0	12	1.58	2.047e-05	12103	genus	Cardiovirus
9.966e-07	1	0	12	1.58	0.0001176	1821749	species	Cardiovirus A
9.966e-07	1	1	12	1.58	0.0001176	12104	no rank	Encephalomyocarditis virus
3.986e-06	4	0	89	1.79	2.895e-05	675072	family	Secoviridae
3.986e-06	4	0	89	1.79	3.866e-05	675075	subfamily	Comovirinae
3.986e-06	4	0	89	1.79	0.0003279	12258	genus	Comovirus
3.986e-06	4	0	82	1.82	0.001478	392503	no rank	unclassified Comovirus
3.986e-06	4	1	82	1.82	0.001782	392504	species	Turnip ringspot virus
1.993e-06	2	2	32	2	0.005436	1003595620	sequence	GU968732.1 Turnip ringspot virus isolate CV-3 segment RNA1, complete sequence
9.966e-07	1	1	10	1	0.002569	1003595621	sequence	GU968733.2 Turnip ringspot virus isolate CV-3 segment RNA2, complete sequence
1.993e-06	2	0	4	2.25	3.972e-06	564644	family	Endornaviridae
1.993e-06	2	0	4	2.25	9.82e-06	2003394	genus	Alphaendornavirus
1.993e-06	2	0	4	2.25	0.0001504	1188792	species	Phaseolus vulgaris alphaendornavirus 1
1.993e-06	2	2	4	2.25	0.001211	1003806650	sequence	MF375892.1 Phaseolus vulgaris alphaendornavirus 1 polyprotein gene, complete cds
1.993e-06	2	0	2	1	6.69e-07	291484	family	Hepeviridae
1.993e-06	2	0	2	1	7.155e-07	1678141	genus	Orthohepevirus
9.966e-07	1	0	1	1	1.534e-05	1678145	species	Orthohepevirus C
9.966e-07	1	0	1	1	5.029e-05	1213422	no rank	Ferret hepatitis E virus
9.966e-07	1	1	1	1	0.03125	1003815588	sequence	LC057247.1 Ferret hepatitis E virus genomic RNA, complete genome, strain: SF4370
9.966e-07	1	0	1	1	3.828e-07	1678143	species	Orthohepevirus A
9.966e-07	1	0	1	1	3.911e-07	12461	no rank	Hepatitis E virus
9.966e-07	1	1	1	1	0.0002554	1003171921	sequence	FJ527832.2 Hepatitis E virus isolate SAAS-JDY5, complete genome
9.966e-07	1	0	42	1.33	1.698e-05	186766	family	Narnaviridae
9.966e-07	1	0	42	1.33	0.0139	1628187	no rank	environmental samples
9.966e-07	1	0	42	1.33	0.0139	1628188	species	Narnaviridae environmental sample
9.966e-07	1	1	42	1.33	0.03562	1003957168	sequence	KP642119.1 Narnaviridae environmental sample clone sraf.cpip_contig2643 RNA-dependent RNA polymerase gene, complete cds
9.966e-07	1	0	3	1	2.427e-06	675071	family	Virgaviridae
9.966e-07	1	0	2	1	3.05e-06	12234	genus	Tobamovirus
9.966e-07	1	0	2	1	0.0005745	233051	species	Hibiscus latent Fort Pierce virus
9.966e-07	1	1	2	1	0.004808	1003522430	sequence	KY769775.1 Hibiscus latent Fort Pierce virus isolate Hib2, complete genome
9.966e-07	1	0	2	1.5	1.376e-06	11006	family	Totiviridae
9.966e-07	1	0	2	1.5	2.448e-06	39756	no rank	unclassified Totiviridae
9.966e-07	1	1	2	1.5	0.0003398	1798085	species	Piscine myocarditis-like virus
0.01677	16829	0	2507	883	3.88e-05	2169561	order	Ortervirales
0.01677	16829	0	2507	883	4.003e-05	11632	family	Retroviridae
0.01677	16829	0	2507	883	4.055e-05	327045	subfamily	Orthoretrovirinae
0.01677	16828	0	2504	884	4.183e-05	11646	genus	Lentivirus
0.01677	16825	16585	2489	889	0.008767	11665	species	Equine infectious anemia virus
5.78e-05	58	58	91	3.24	0.1717	1002308535	sequence	AB008196.1 Equine infectious anemia virus genes for gag, pol and envelope proteins, complete cds, strain V70
3.787e-05	38	38	51	4.75	0.1656	1002308537	sequence	AF247394.1 Equine infectious anemia virus complete genome
2.192e-05	22	22	29	2.93	0.003913	1002311164	sequence	MH580897.1 Equine infectious anemia virus isolate Devon, complete genome
1.993e-05	20	20	70	1.87	0.06092	1002308536	sequence	AB008197.1 Equine infectious anemia virus genes for gag, pol and envelope proteins, complete cds, strain V26
1.694e-05	17	17	9	6.22	0.009193	1002309546	sequence	HM141920.1 Equine infectious anemia virus isolate DLV2-6, complete genome
1.296e-05	13	13	31	2.06	0.369	1002308237	sequence	M87573.1 Equine infectious anemia virus proviral polymerase gene, partial cds
1.196e-05	12	12	24	2.21	0.003363	1002311165	sequence	MH580898.1 Equine infectious anemia virus isolate Cornwall, complete genome
9.966e-06	10	10	6	4.33	0.0008647	1002309949	sequence	JX003263.1 Equine infectious anemia virus strain Miyazaki2011-A, complete genome
8.969e-06	9	9	1	9	1	1002308244	sequence	M87578.1 Equine infectious anemia virus proviral polymerase gene, partial cds, clone BGL
7.973e-06	8	8	44	1.64	0.6027	1002308240	sequence	M87591.1 Equine infectious anemia virus proviral polymerase gene, partial cds, clone KPN
5.979e-06	6	6	7	2.14	0.006184	1002309549	sequence	HM141923.1 Equine infectious anemia virus isolate DLV18-8, complete genome
5.979e-06	6	6	3	2.33	0.0004017	1002311163	sequence	MH580896.1 Equine infectious anemia virus isolate Newmarket, complete genome
4.983e-06	5	5	13	1.23	0.04943	1002308257	sequence	M16575.1 Equine infectious anemia virus proviral DNA, complete genome
4.983e-06	5	5	8	1.62	0.5	1002308236	sequence	M87572.1 Equine infectious anemia virus reverse transcriptase (pol) gene, partial cds
3.986e-06	4	4	8	2.62	0.01097	1002309548	sequence	HM141922.1 Equine infectious anemia virus isolate DLV9-7, complete genome
2.99e-06	3	3	5	1.8	0.05208	1002308242	sequence	M87592.1 Equine infectious anemia virus proviral polymerase gene, partial cds, clone KPNBGL
1.993e-06	2	2	2	2	0.003356	1002309518	sequence	GU385360.1 Equine infectious anemia virus isolate FDDV-10 tat (s1) and gag protein (gag) genes, complete cds; pol polyprotein (pol) gene, partial cds; and S2 (s2), truncated envelope polyprotein (env), and Rev (s3) genes, complete cds
9.966e-07	1	1	5	1	0.005637	1002309543	sequence	HM141917.1 Equine infectious anemia virus isolate DLV19-9, complete genome
9.966e-07	1	1	1	1	0.005814	1002308239	sequence	M87583.1 Equine infectious anemia virus proviral polymerase gene, 3' emd, clone DB1-4
2.99e-06	3	2	14	1	2.714e-07	11676	species	Human immunodeficiency virus 1
9.966e-07	1	1	4	1	0.06557	1002745683	sequence	KC503852.1 HIV-1 isolate pXJDC6291-2-6 from China, complete genome
9.966e-07	1	0	6	1	8.196e-06	153135	genus	Gammaretrovirus
9.966e-07	1	0	4	1	4.266e-05	369960	species	Porcine type-C oncovirus
9.966e-07	1	0	4	1	4.266e-05	61673	no rank	Porcine endogenous retrovirus
9.966e-07	1	0	4	1	0.0004536	194958	no rank	Porcine endogenous retrovirus A
9.966e-07	1	1	4	1	0.0006355	1003496554	sequence	HQ540592.1 Porcine endogenous retrovirus A clone 1347C1, complete genome
0.008148	8176	0	2546	107	4.105e-05	12429	no rank	unclassified viruses
0.007702	7728	0	1899	141	0.4379	1670677	species	Humaita-Tubiacanga virus
0.00766	7686	7686	1392	191	0.5047	1003970062	sequence	KR003801.1 Humaita-Tubiacanga virus isolate Rio segment RNA-dependent RNA polymerase replicase gene, complete cds
4.186e-05	42	42	507	4.4	0.3211	1003970063	sequence	KR003802.1 Humaita-Tubiacanga virus isolate Rio segment capsid Capsid gene, complete cds
0.0002322	233	0	36	92.9	2.865e-05	2202954	species	Circular genetic element sp.
0.0002322	233	233	36	92.9	0.02215	1004184815	sequence	MH618205.1 Circular genetic element sp. isolate ctcc220, complete sequence
0.0002103	211	16	564	2.41	1.052e-05	2573095	no rank	environmental samples
2.392e-05	24	0	41	4.1	0.001311	2573978	species	Marine virus AFVG_250C01356
2.392e-05	24	24	41	4.1	0.001311	1004192703	sequence	MK854331.1 Marine virus AFVG_250C01356 sequence
1.993e-05	20	0	4	18.2	0.000112	2574686	species	Marine virus AFVG_250N01361
1.993e-05	20	20	4	18.2	0.000112	1004193411	sequence	MK854336.1 Marine virus AFVG_250N01361 sequence
1.296e-05	13	0	32	3.78	0.006203	2573980	species	Marine virus AFVG_250C01369
1.296e-05	13	13	32	3.78	0.006203	1004192705	sequence	MK854344.1 Marine virus AFVG_250C01369 sequence
1.196e-05	12	0	5	28.8	0.0001463	2573747	species	Marine virus AFVG_250C00863
1.196e-05	12	12	5	28.8	0.0001463	1004192472	sequence	MK853844.1 Marine virus AFVG_250C00863 sequence
8.969e-06	9	0	18	3.61	0.0002826	2574360	species	Marine virus AFVG_250N00707
8.969e-06	9	9	18	3.61	0.0002826	1004193085	sequence	MK853688.1 Marine virus AFVG_250N00707 sequence
8.969e-06	9	0	15	1.47	0.0002596	2574137	species	Marine virus AFVG_250N00240
8.969e-06	9	9	15	1.47	0.0002596	1004192862	sequence	MK853226.1 Marine virus AFVG_250N00240 sequence
7.973e-06	8	0	12	3.58	0.0003573	2573192	species	Marine virus AFVG_117N00060
7.973e-06	8	8	12	3.58	0.0003573	1004191917	sequence	MK852870.1 Marine virus AFVG_117N00060 sequence
6.976e-06	7	0	3	4	0.0001233	2574415	species	Marine virus AFVG_250N00838
6.976e-06	7	7	3	4	0.0001233	1004193140	sequence	MK853819.1 Marine virus AFVG_250N00838 sequence
5.979e-06	6	0	22	1.77	0.0005434	2573452	species	Marine virus AFVG_250C00300
5.979e-06	6	6	22	1.77	0.0005434	1004192177	sequence	MK853285.1 Marine virus AFVG_250C00300 sequence
4.983e-06	5	0	27	2	0.0007753	2573635	species	Marine virus AFVG_250C00672
4.983e-06	5	5	27	2	0.0007753	1004192360	sequence	MK853653.1 Marine virus AFVG_250C00672 sequence
4.983e-06	5	0	5	4.8	0.0002694	2574299	species	Marine virus AFVG_250N00571
4.983e-06	5	5	5	4.8	0.0002694	1004193024	sequence	MK853555.1 Marine virus AFVG_250N00571 sequence
3.986e-06	4	0	25	1.4	0.000763	2573887	species	Marine virus AFVG_250C01135
3.986e-06	4	4	25	1.4	0.000763	1004192612	sequence	MK854111.1 Marine virus AFVG_250C01135 sequence
3.986e-06	4	0	17	2	0.003851	2573442	species	Marine virus AFVG_250C00287
3.986e-06	4	4	17	2	0.003851	1004192167	sequence	MK853272.1 Marine virus AFVG_250C00287 sequence
3.986e-06	4	0	7	1.86	0.001397	2574720	species	Marine virus AFVG_250N01429
3.986e-06	4	4	7	1.86	0.001397	1004193445	sequence	MK854404.1 Marine virus AFVG_250N01429 sequence
3.986e-06	4	0	5	2.2	0.001637	2573923	species	Marine virus AFVG_250C01225
3.986e-06	4	4	5	2.2	0.001637	1004192648	sequence	MK854201.1 Marine virus AFVG_250C01225 sequence
3.986e-06	4	0	5	1.8	0.0001234	2573994	species	Marine virus AFVG_250C01397
3.986e-06	4	4	5	1.8	0.0001234	1004192719	sequence	MK854372.1 Marine virus AFVG_250C01397 sequence
2.99e-06	3	0	10	2.3	0.0003322	2573695	species	Marine virus AFVG_250C00773
2.99e-06	3	3	10	2.3	0.0003322	1004192420	sequence	MK853754.1 Marine virus AFVG_250C00773 sequence
2.99e-06	3	0	20	1	0.001218	2573898	species	Marine virus AFVG_250C01165
2.99e-06	3	3	20	1	0.001218	1004192623	sequence	MK854141.1 Marine virus AFVG_250C01165 sequence
2.99e-06	3	0	4	2.75	0.0008637	2574124	species	Marine virus AFVG_250N00217
2.99e-06	3	3	4	2.75	0.0008637	1004192849	sequence	MK853203.1 Marine virus AFVG_250N00217 sequence
2.99e-06	3	0	2	4	0.0001848	2573362	species	Marine virus AFVG_250C00122
2.99e-06	3	3	2	4	0.0001848	1004192087	sequence	MK853108.1 Marine virus AFVG_250C00122 sequence
2.99e-06	3	0	5	1	9.442e-05	2573526	species	Marine virus AFVG_250C00430
2.99e-06	3	3	5	1	9.442e-05	1004192251	sequence	MK853415.1 Marine virus AFVG_250C00430 sequence
1.993e-06	2	0	22	1.91	0.0005475	2574195	species	Marine virus AFVG_250N00374
1.993e-06	2	2	22	1.91	0.0005475	1004192920	sequence	MK853359.1 Marine virus AFVG_250N00374 sequence
1.993e-06	2	0	11	1	0.0002818	2573642	species	Marine virus AFVG_250C00680
1.993e-06	2	2	11	1	0.0002818	1004192367	sequence	MK853661.1 Marine virus AFVG_250C00680 sequence
1.993e-06	2	0	5	2	0.0001331	2574008	species	Marine virus AFVG_250C01423
1.993e-06	2	2	5	2	0.0001331	1004192733	sequence	MK854398.1 Marine virus AFVG_250C01423 sequence
1.993e-06	2	0	8	1.25	0.004211	2574297	species	Marine virus AFVG_250N00569
1.993e-06	2	2	8	1.25	0.004211	1004193022	sequence	MK853553.1 Marine virus AFVG_250N00569 sequence
1.993e-06	2	0	7	1.29	0.002272	2574554	species	Marine virus AFVG_250N01139
1.993e-06	2	2	7	1.29	0.002272	1004193279	sequence	MK854115.1 Marine virus AFVG_250N01139 sequence
1.993e-06	2	0	6	1.17	0.001892	2573976	species	Marine virus AFVG_250C01345
1.993e-06	2	2	6	1.17	0.001892	1004192701	sequence	MK854320.1 Marine virus AFVG_250C01345 sequence
1.993e-06	2	0	5	1.2	0.002576	2573653	species	Marine virus AFVG_250C00701
1.993e-06	2	2	5	1.2	0.002576	1004192378	sequence	MK853682.1 Marine virus AFVG_250C00701 sequence
1.993e-06	2	0	3	1.33	0.0002355	2574385	species	Marine virus AFVG_250N00765
1.993e-06	2	2	3	1.33	0.0002355	1004193110	sequence	MK853746.1 Marine virus AFVG_250N00765 sequence
1.993e-06	2	0	1	2	0.001026	2573797	species	Marine virus AFVG_250C00954
1.993e-06	2	2	1	2	0.001026	1004192522	sequence	MK853934.1 Marine virus AFVG_250C00954 sequence
9.966e-07	1	0	5	5.8	0.001462	2573312	species	Marine virus AFVG_250C00029
9.966e-07	1	1	5	5.8	0.001462	1004192037	sequence	MK853015.1 Marine virus AFVG_250C00029 sequence
9.966e-07	1	0	7	1.43	0.0001299	2573844	species	Marine virus AFVG_250C01044
9.966e-07	1	1	7	1.43	0.0001299	1004192569	sequence	MK854023.1 Marine virus AFVG_250C01044 sequence
9.966e-07	1	0	6	1.5	0.0001645	2574154	species	Marine virus AFVG_250N00279
9.966e-07	1	1	6	1.5	0.0001645	1004192879	sequence	MK853264.1 Marine virus AFVG_250N00279 sequence
9.966e-07	1	0	6	1.33	0.0003795	2573756	species	Marine virus AFVG_250C00878
9.966e-07	1	1	6	1.33	0.0003795	1004192481	sequence	MK853859.1 Marine virus AFVG_250C00878 sequence
9.966e-07	1	0	5	1	0.001972	2573651	species	Marine virus AFVG_250C00695
9.966e-07	1	1	5	1	0.001972	1004192376	sequence	MK853676.1 Marine virus AFVG_250C00695 sequence
9.966e-07	1	0	4	1	0.0005498	2574383	species	Marine virus AFVG_250N00760
9.966e-07	1	1	4	1	0.0005498	1004193108	sequence	MK853741.1 Marine virus AFVG_250N00760 sequence
9.966e-07	1	0	4	1	0.000219	2574631	species	Marine virus AFVG_250N01268
9.966e-07	1	1	4	1	0.000219	1004193356	sequence	MK854244.1 Marine virus AFVG_250N01268 sequence
9.966e-07	1	0	2	2	0.000312	2573958	species	Marine virus AFVG_250C01310
9.966e-07	1	1	2	2	0.000312	1004192683	sequence	MK854285.1 Marine virus AFVG_250C01310 sequence
9.966e-07	1	0	2	2	0.0003841	2574306	species	Marine virus AFVG_250N00584
9.966e-07	1	1	2	2	0.0003841	1004193031	sequence	MK853567.1 Marine virus AFVG_250N00584 sequence
9.966e-07	1	0	4	1	0.0001282	2573662	species	Marine virus AFVG_250C00718
9.966e-07	1	1	4	1	0.0001282	1004192387	sequence	MK853699.1 Marine virus AFVG_250C00718 sequence
9.966e-07	1	0	2	1.5	0.0007125	2573915	species	Marine virus AFVG_250C01206
9.966e-07	1	1	2	1.5	0.0007125	1004192640	sequence	MK854182.1 Marine virus AFVG_250C01206 sequence
9.966e-07	1	0	1	3	0.000199	2573614	species	Marine virus AFVG_250C00633
9.966e-07	1	1	1	3	0.000199	1004192339	sequence	MK853614.1 Marine virus AFVG_250C00633 sequence
9.966e-07	1	0	3	1	5.562e-05	2574588	species	Marine virus AFVG_250N01195
9.966e-07	1	1	3	1	5.562e-05	1004193313	sequence	MK854171.1 Marine virus AFVG_250N01195 sequence
9.966e-07	1	0	3	1	0.0004352	2574461	species	Marine virus AFVG_250N00948
9.966e-07	1	1	3	1	0.0004352	1004193186	sequence	MK853928.1 Marine virus AFVG_250N00948 sequence
9.966e-07	1	0	3	1	0.0008308	2573344	species	Marine virus AFVG_250C00092
9.966e-07	1	1	3	1	0.0008308	1004192069	sequence	MK853078.1 Marine virus AFVG_250C00092 sequence
9.966e-07	1	0	2	1	6.398e-05	2573228	species	Marine virus AFVG_117N00118
9.966e-07	1	1	2	1	6.398e-05	1004191953	sequence	MK852928.1 Marine virus AFVG_117N00118 sequence
9.966e-07	1	0	2	1	4.853e-05	2573475	species	Marine virus AFVG_250C00333
9.966e-07	1	1	2	1	4.853e-05	1004192200	sequence	MK853318.1 Marine virus AFVG_250C00333 sequence
9.966e-07	1	0	2	1	0.0001094	2574221	species	Marine virus AFVG_250N00436
9.966e-07	1	1	2	1	0.0001094	1004192946	sequence	MK853421.1 Marine virus AFVG_250N00436 sequence
9.966e-07	1	0	2	1	9.221e-05	2574141	species	Marine virus AFVG_250N00256
9.966e-07	1	1	2	1	9.221e-05	1004192866	sequence	MK853242.1 Marine virus AFVG_250N00256 sequence
9.966e-07	1	0	1	1	1.971e-05	2574228	species	Marine virus AFVG_250N00448
9.966e-07	1	1	1	1	1.971e-05	1004192953	sequence	MK853433.1 Marine virus AFVG_250N00448 sequence
9.966e-07	1	0	1	1	0.0001826	2574142	species	Marine virus AFVG_250N00257
9.966e-07	1	1	1	1	0.0001826	1004192867	sequence	MK853243.1 Marine virus AFVG_250N00257 sequence
9.966e-07	1	0	1	1	1.579e-05	2574344	species	Marine virus AFVG_250N00668
9.966e-07	1	1	1	1	1.579e-05	1004193069	sequence	MK853649.1 Marine virus AFVG_250N00668 sequence
9.966e-07	1	0	1	1	0.0005184	2573486	species	Marine virus AFVG_250C00357
9.966e-07	1	1	1	1	0.0005184	1004192211	sequence	MK853342.1 Marine virus AFVG_250C00357 sequence
9.966e-07	1	0	1	1	6.943e-05	2574609	species	Marine virus AFVG_250N01231
9.966e-07	1	1	1	1	6.943e-05	1004193334	sequence	MK854207.1 Marine virus AFVG_250N01231 sequence
2.99e-06	3	0	12	1.08	0.01729	2080255	species	Siriri virus
2.99e-06	3	3	12	1.08	0.01729	1004178550	sequence	KY361743.1 Siriri virus strain BR/MT_CbaAr1256/2013 putative protein 1 gene, partial cds
9.966e-07	1	1	28	1	0.01652	1843769	species	Duck faeces associated circular DNA virus 2
0.0008292	832	0	215	28.6	1.405e-05	186616	no rank	environmental samples
0.0008292	832	23	215	28.6	4.985e-05	340016	species	uncultured virus
0.000587	589	589	26	198	0.01178	1003568661	sequence	KX259447.1 Uncultured virus isolate Wastewater_Circular_Virus_FL54 hypothetical capsid protein and putative rep protein genes, complete cds
0.0001335	134	134	8	31.4	0.001703	1003568675	sequence	KX259461.1 Uncultured virus isolate Wastewater_Microviridae_FL7 putative capsid VP1 and putative replication protein VP4 genes, complete cds
4.086e-05	41	41	10	14.7	0.002389	1003568678	sequence	KX259464.1 Uncultured virus isolate Wastewater_Microviridae_FL10 putative capsid VP1 and putative replication protein VP4 genes, complete cds
2.79e-05	28	28	15	14.3	0.02874	1003568196	sequence	KP784174.1 Uncultured virus clone SAR_ssMCP_Sept_2010_100m_19 major capsid protein gene, partial cds
6.976e-06	7	7	2	8.5	0.05	1003568229	sequence	KP784207.1 Uncultured virus clone SAR_ssMCP_Mar_2011_100m_03 major capsid protein gene, partial cds
2.99e-06	3	3	3	2.33	0.000918	1003568611	sequence	KX259397.1 Uncultured virus isolate Wastewater_Circular_Virus_FL4 putative capsid and putative rep protein genes, complete cds
1.993e-06	2	2	102	1.12	0.02791	1003569317	sequence	KY052857.1 Uncultured virus clone vSAG-92-D16 genomic sequence
1.993e-06	2	2	10	2.8	0.00455	1003570265	sequence	KY487857.1 Uncultured virus clone CG188, complete genome
1.993e-06	2	2	14	1.14	0.06335	1003566843	sequence	AB897842.1 Uncultured virus DNA, similar to DNA sequence:INSD:APEJ01000005.1
9.966e-07	1	1	1	1	0.002212	1003568104	sequence	KP784082.1 Uncultured virus clone SAR_ssMCP_Mar_2008_0m_08 major capsid protein gene, partial cds
0.0007664	769	0	1763	3.18	7.006e-05	548681	order	Herpesvirales
0.0007664	769	0	1763	3.18	7.995e-05	10292	family	Herpesviridae
0.0006936	696	1	1677	3.16	0.0002204	10293	subfamily	Alphaherpesvirinae
0.0006707	673	1	1599	3.23	0.0005428	10294	genus	Simplexvirus
0.0006388	641	160	1529	3.27	0.002096	10298	species	Human alphaherpesvirus 1
4.186e-05	42	42	89	5.82	0.04697	1001774356	sequence	KR011310.1 Human herpesvirus 1 strain 83M, partial genome
3.588e-05	36	36	44	8.43	0.03806	1001774353	sequence	KR011307.1 Human herpesvirus 1 strain 82S, partial genome
3.189e-05	32	32	67	3.99	0.04848	1001774378	sequence	KR011293.1 Human herpesvirus 1 strain 19Lsyn, partial genome
2.99e-05	30	30	49	3.24	0.02691	1001774380	sequence	KR011295.1 Human herpesvirus 1 strain 5-5-2, partial genome
2.89e-05	29	29	83	2.43	0.03983	1001774382	sequence	KR011297.1 Human herpesvirus 1 strain 27S, partial genome
2.591e-05	26	26	34	6.56	0.01539	1001774351	sequence	KR011305.1 Human herpesvirus 1 strain 47M, partial genome
2.491e-05	25	25	60	2.72	0.03175	1001774389	sequence	KR011304.1 Human herpesvirus 1 strain 31XL, partial genome
2.192e-05	22	22	50	3.9	0.02227	1001774365	sequence	KR011280.1 Human herpesvirus 1 strain 8S, partial genome
1.993e-05	20	20	61	2.46	0.04059	1001774383	sequence	KR011298.1 Human herpesvirus 1 strain 12-12-2, partial genome
1.595e-05	16	16	51	2.49	0.02187	1001774360	sequence	KR011275.1 Human herpesvirus 1 strain 34L, partial genome
1.595e-05	16	16	19	5.95	0.01515	1001774385	sequence	KR011300.1 Human herpesvirus 1 strain 76M, partial genome
1.495e-05	15	15	23	5.52	0.007025	1001775007	sequence	MH319852.1 Human alphaherpesvirus 1 strain NIV1613762, complete genome
1.395e-05	14	14	41	1.78	0.01277	1001774883	sequence	MG646679.1 Human alphaherpesvirus 1 isolate NIV 1722974, partial genome
1.296e-05	13	13	31	2.94	0.0142	1001774374	sequence	KR011289.1 Human herpesvirus 1 strain 20L, partial genome
1.296e-05	13	13	23	2.39	0.01694	1001774388	sequence	KR011303.1 Human herpesvirus 1 strain 16S, partial genome
1.196e-05	12	12	38	1.26	0.0232	1001774354	sequence	KR011308.1 Human herpesvirus 1 strain 26S, partial genome
1.096e-05	11	11	31	2.16	0.003738	1001775924	sequence	MH480513.1 Human alphaherpesvirus 1 isolate MCL-18-H-1091, complete genome
1.096e-05	11	11	47	1.21	0.03784	1001774368	sequence	KR011283.1 Human herpesvirus 1 strain CJ994, partial genome
9.966e-06	10	10	25	2.16	0.01992	1001774358	sequence	KR011312.1 Human herpesvirus 1 strain 65M, partial genome
8.969e-06	9	9	31	2.58	0.01735	1001774379	sequence	KR011294.1 Human herpesvirus 1 strain 11M, partial genome
8.969e-06	9	9	25	2.4	0.01392	1001774390	sequence	KR052507.1 Human herpesvirus 1 strain 78S partial genome
7.973e-06	8	8	32	1.81	0.01306	1001774371	sequence	KR011286.1 Human herpesvirus 1 strain 12-12-67, partial genome
7.973e-06	8	8	29	1.79	0.01536	1001774069	sequence	JN420342.2 Human herpesvirus 1 strain OD4, partial genome
6.976e-06	7	7	14	2.64	0.008055	1001774364	sequence	KR011279.1 Human herpesvirus 1 strain 36L, partial genome
5.979e-06	6	6	24	1.62	0.01143	1001774367	sequence	KR011282.1 Human herpesvirus 1 strain 3M, partial genome
4.983e-06	5	5	22	4.73	0.01966	1001774366	sequence	KR011281.1 Human herpesvirus 1 strain 66S, partial genome
4.983e-06	5	5	2	27	0.0009315	1001774801	sequence	KX424525.1 Human alphaherpesvirus 1 isolate ZW6, complete genome
4.983e-06	5	5	20	1.05	0.01392	1001774361	sequence	KR011276.1 Human herpesvirus 1 strain 57M, partial genome
3.986e-06	4	4	23	1.09	0.01952	1001774370	sequence	KR011285.1 Human herpesvirus 1 strain 5-2-1, partial genome
3.986e-06	4	4	17	1.41	0.01904	1001774363	sequence	KR011278.1 Human herpesvirus 1 strain 4M, partial genome
3.986e-06	4	4	20	1.1	0.01759	1001774369	sequence	KR011284.1 Human herpesvirus 1 strain 10-6-3, partial genome
2.99e-06	3	3	16	1.06	0.009335	1001774391	sequence	KR052508.1 Human herpesvirus 1 strain 81L partial genome
1.993e-06	2	2	6	2	0.005871	1001775404	sequence	MH999842.1 Human alphaherpesvirus 1 strain HSV-H12113, complete genome
1.993e-06	2	2	4	2	0.02105	1001774506	sequence	KX265046.1 Human herpesvirus 1 strain 914-R2, partial genome
1.993e-06	2	2	2	1.5	0.005435	1001774483	sequence	KX265023.1 Human herpesvirus 1 strain IV-2, partial genome
9.966e-07	1	1	6	1	0.006445	1001774376	sequence	KR011291.1 Human herpesvirus 1 strain 10-14-1, partial genome
9.966e-07	1	1	2	3	0.001786	1001774384	sequence	KR011299.1 Human herpesvirus 1 strain 5-1-1, partial genome
9.966e-07	1	1	2	1	0.03704	1001774482	sequence	KX265022.1 Human herpesvirus 1 strain 914-O2, partial genome
9.966e-07	1	1	1	1	0.01961	1001774920	sequence	MH160377.1 Human alphaherpesvirus 1 strain HSV1-ORIGINAL-H2, partial genome
9.966e-07	1	1	1	1	0.003676	1001774503	sequence	KX265043.1 Human herpesvirus 1 strain 914-B, partial genome
2.192e-05	22	13	34	3	7.392e-05	10310	species	Human alphaherpesvirus 2
1.993e-06	2	2	4	3.75	0.009259	1001777328	sequence	MH790597.1 Human alphaherpesvirus 2 strain 2018-3120, partial genome
1.993e-06	2	2	2	4	0.002268	1001777254	sequence	MK105996.1 Human alphaherpesvirus 2 strain CNS11, partial genome
9.966e-07	1	1	5	1.8	0.01374	1001776922	sequence	KP334097.1 Human herpesvirus 2 strain CtSF, partial genome
9.966e-07	1	1	3	1.33	0.007712	1001776917	sequence	KP192856.1 Human herpesvirus 2 strain 333, partial genome
9.966e-07	1	1	1	3	0.007937	1001777369	sequence	MH790638.1 Human alphaherpesvirus 2 strain Seattle2, partial genome
9.966e-07	1	1	2	1	0.005051	1001777256	sequence	MK105998.1 Human alphaherpesvirus 2 strain CNS15, partial genome
9.966e-07	1	1	1	1	0.0007564	1001777251	sequence	MF621258.1 Human alphaherpesvirus 2 strain 2009-4463, partial genome
7.973e-06	8	2	25	1.28	5.098e-05	10325	species	Macacine alphaherpesvirus 1
3.986e-06	4	4	12	1.33	0.001725	1001777848	sequence	KY628985.1 Macacine alphaherpesvirus 1 isolate M12-O, complete genome
1.993e-06	2	2	2	1.5	0.0001124	1001777851	sequence	KY628970.1 Macacine alphaherpesvirus 1 isolate KQ, complete genome
9.966e-07	1	1	3	1	3.246e-05	10317	species	Cercopithecine alphaherpesvirus 2
1.794e-05	18	0	74	1.69	3.034e-05	10319	genus	Varicellovirus
9.966e-06	10	0	57	1.61	0.0009404	202910	species	Bubaline alphaherpesvirus 1
9.966e-06	10	0	57	1.61	0.0009758	1000050802	assembly	GCF_002814715.1 Bubaline alphaherpesvirus 1 strain=b6
9.966e-06	10	10	57	1.61	0.0009758	1000050803	sequence	NC_043054.1 Bubaline alphaherpesvirus 1 strain b6, complete genome_x0001_KU936049.1 Bubaline alphaherpesvirus 1 strain b6, complete genome
2.99e-06	3	1	7	1.14	1.939e-05	10345	species	Suid alphaherpesvirus 1
9.966e-07	1	1	1	2	0.0001159	1001780190	sequence	AP018925.1 Suid alphaherpesvirus 1 DNA, complete sequence, isolate: MY-1
9.966e-07	1	1	1	1	0.0001163	1001779885	sequence	KM061380.1 Suid herpesvirus 1 isolate ZJ01, complete genome
2.99e-06	3	0	3	2	1.727e-05	10320	species	Bovine alphaherpesvirus 1
2.99e-06	3	0	2	2.5	0.0001082	79890	no rank	Bovine herpesvirus type 1.2
2.99e-06	3	0	2	2.5	0.0003136	1548190	no rank	Bovine herpesvirus type 1.2 strain B589
2.99e-06	3	3	2	2.5	0.0003136	1003931256	sequence	KM258881.1 Bovine herpesvirus type 1.2 strain B589, complete genome
9.966e-07	1	0	2	6.5	1.29e-05	10331	species	Equid alphaherpesvirus 4
9.966e-07	1	1	2	6.5	0.00813	1001778537	sequence	KT324744.1 Equid herpesvirus 4 isolate 1532-99, partial genome
9.966e-07	1	0	1	1	7.323e-06	10334	species	Felid alphaherpesvirus 1
9.966e-07	1	1	1	1	0.003472	1001778709	sequence	MH070345.1 Felid alphaherpesvirus 1 strain WASH_03, complete genome
3.986e-06	4	0	1	4	2.759e-06	180255	genus	Iltovirus
3.986e-06	4	0	1	4	4.75e-06	10386	species	Gallid alphaherpesvirus 1
3.986e-06	4	4	1	4	0.001695	1001789687	sequence	KX165321.1 Mutant Gallid herpesvirus 1 strain GdORFC, complete genome
4.186e-05	42	0	67	3.12	1.122e-05	10374	subfamily	Gammaherpesvirinae
3.986e-05	40	0	63	3.21	3.561e-05	10375	genus	Lymphocryptovirus
3.986e-05	40	15	63	3.21	5.524e-05	10376	species	Human gammaherpesvirus 4
9.966e-06	10	10	13	4.15	0.01873	1001788158	sequence	MG298870.1 Human gammaherpesvirus 4 isolate JC_V005, partial genome
3.986e-06	4	4	4	4.25	0.0008203	1001787481	sequence	KR063345.1 Human herpesvirus 4 strain FNR, partial genome
3.986e-06	4	4	5	2.6	0.00657	1001788148	sequence	MG298860.1 Human gammaherpesvirus 4 isolate IMS_Saliva_6, partial genome
1.993e-06	2	2	6	1	0.002058	1001787483	sequence	KT001103.1 Human herpesvirus 4 strain SG, partial genome
1.993e-06	2	2	5	1.2	0.002192	1001787371	sequence	KP968257.1 Human herpesvirus 4 strain CCH, partial genome
9.966e-07	1	1	5	1.2	0.008183	1001788746	sequence	MH144214.1 Human gammaherpesvirus 4 isolate NKTCL-SG03, partial genome
9.966e-07	1	1	1	3	0.003636	1001788633	sequence	MH590498.1 Human gammaherpesvirus 4 isolate HKHD129, partial genome
9.966e-07	1	1	1	2	0.0007593	1001788638	sequence	MH590503.1 Human gammaherpesvirus 4 isolate HKHD134, partial genome
1.993e-06	2	0	1	2	1.304e-06	548687	genus	Macavirus
1.993e-06	2	0	1	2	7.157e-06	35252	species	Alcelaphine gammaherpesvirus 1
1.993e-06	2	2	1	2	0.002618	1003322873	sequence	KX905134.1 Alcelaphine herpesvirus 1 strain C500, complete genome
3.089e-05	31	0	18	4.89	2.162e-06	10357	subfamily	Betaherpesvirinae
3.089e-05	31	0	18	4.89	4.28e-06	10358	genus	Cytomegalovirus
3.089e-05	31	0	4	18.5	2.588e-05	342596	no rank	unclassified Cytomegalovirus
3.089e-05	31	0	4	18.5	0.0001837	1919083	species	Cynomolgus cytomegalovirus
3.089e-05	31	31	4	18.5	0.0004786	1000039170	sequence	KX689266.1 UNVERIFIED_ASMBLY: Cynomolgus cytomegalovirus isolate 31909, complete genome
0.0006807	683	0	1562	23.9	5.914e-05	2204151	no rank	unclassified DNA viruses
0.0006797	682	0	1558	23.9	0.000854	35342	no rank	unclassified ssDNA viruses
0.0003976	399	0	1238	28.2	0.6617	2563852	species	Apis mellifera virus-5
0.0003976	399	399	1238	28.2	0.6617	1004191608	sequence	MH973774.2 Apis mellifera virus-5 isolate BNH861, complete genome
0.0002192	220	0	7	203	0.003214	1592126	species	Odonata-associated circular virus-6
0.0002192	220	220	7	203	0.003214	1003941661	sequence	KM598389.1 Odonata-associated circular virus-6 isolate OdasCV-6-US-1642LM1-12, complete genome
4.285e-05	43	0	13	21	1.063e-05	2202562	no rank	CRESS viruses
4.285e-05	43	0	13	21	1.063e-05	2202563	species	CRESS virus sp.
4.285e-05	43	43	12	22.7	0.004206	1004182895	sequence	MH617272.1 CRESS virus sp. isolate ctbj122, complete genome
1.893e-05	19	0	296	2.1	0.004405	1862826	species	unidentified circular ssDNA virus
1.495e-05	15	15	95	2.17	0.07923	1004032347	sequence	KU043405.1 Unidentified circular ssDNA virus isolate cg_1242 Cap and Rep protein genes, complete cds
3.986e-06	4	4	48	2	0.09449	1004032349	sequence	KU043409.1 Unidentified circular ssDNA virus isolate cg_6327, complete genome
9.966e-07	1	0	3	1	0.0003245	1891204	species	Porcine serum-associated circular virus
9.966e-07	1	1	3	1	0.001879	1004046818	sequence	KU203354.1 Porcine serum-associated circular virus isolate BR4, complete genome
9.966e-07	1	0	4	1	1.761e-07	51368	no rank	unclassified dsDNA viruses
9.966e-07	1	0	4	1	3.136e-07	2060084	genus	Pandoravirus
9.966e-07	1	0	1	1	5.565e-07	2107707	species	Pandoravirus macleodensis
9.966e-07	1	0	1	1	5.565e-07	1000049357	assembly	GCF_003233935.1 Pandoravirus macleodensis
9.966e-07	1	1	1	1	5.565e-07	1000049358	sequence	NC_037665.1 Pandoravirus macleodensis, complete genome_x0001_MG011691.1 Pandoravirus macleodensis, complete genome
0.0005521	554	7	1178	16.3	0.0005176	687329	family	Anelloviridae
0.0005421	544	17	785	19.2	0.000529	363628	no rank	unclassified Anelloviridae
0.0003488	350	34	379	21	0.00119	2055263	species	Anelloviridae sp.
0.0001415	142	142	115	20.3	0.05852	1004169872	sequence	MH649158.1 Anelloviridae sp. isolate ctbf005, complete genome
7.275e-05	73	73	25	28	0.008432	1004169893	sequence	MH649223.1 Anelloviridae sp. isolate ctci016, complete genome
5.581e-05	56	56	23	31.6	0.01761	1004169875	sequence	MH649169.1 Anelloviridae sp. isolate ctib021, complete genome
3.388e-05	34	34	23	22.3	0.02043	1004169858	sequence	MH649113.1 Anelloviridae sp. isolate ctch068, complete genome
6.976e-06	7	7	18	5.56	0.006162	1004169878	sequence	MH649178.1 Anelloviridae sp. isolate ctfc006, complete genome
3.986e-06	4	4	37	1.22	0.01509	1004169847	sequence	MH649077.1 Anelloviridae sp. isolate ctbh034, complete genome
0.0001764	177	39	212	21.4	0.0003051	68887	species	Torque teno virus
7.375e-05	74	74	47	31.2	0.06447	1003412703	sequence	HM449768.1 Torque teno virus isolate SH-HT10 genomic sequence
2.491e-05	25	25	18	50	0.008898	1003411430	sequence	AB060596.1 TT virus gene for ORF1, ORF2, ORF3, ORF4, complete cds, clone:SAf-09
1.595e-05	16	16	3	27.3	0.001081	1003413055	sequence	KT163911.1 Torque teno virus isolate P17 ORF1 gene, complete cds
6.976e-06	7	7	4	9	0.02985	1003413071	sequence	KU295010.1 Torque teno virus isolate TTVH8UY 3' UTR
3.986e-06	4	4	8	14.5	0.004313	1003413050	sequence	KT163906.1 Torque teno virus isolate P15-4 ORF1 gene, complete cds
2.99e-06	3	3	2	8	0.06061	1003410599	sequence	AF216473.1 TT virus isolate TTV-SC618 non-coding region
2.99e-06	3	3	1	16	0.0003062	1003412903	sequence	JN980171.1 Torque teno virus isolate TPK01, complete genome
9.966e-07	1	1	19	1	0.04388	1003412046	sequence	AJ620232.1 Torque teno virus, isolate tth13, complete genome
9.966e-07	1	0	9	1	0.0004871	443974	no rank	TT virus sle
9.966e-07	1	0	9	1	0.08654	444018	no rank	TT virus sle2135
9.966e-07	1	1	9	1	0.08654	1003614516	sequence	AM712019.1 TT virus sle2135 intragenomic rearrangement
9.966e-07	1	1	4	1.75	0.04301	1003409895	sequence	AB028308.1 TT virus DNA, untranslated region, isolate:TTV-3CR12
9.966e-07	1	1	2	1	0.008929	1003412906	sequence	FR848325.1 Torque teno virus complete genome, isolate HD13a gsB20.33
9.966e-07	1	1	1	1	0.0006098	1003412167	sequence	AY823989.1 Torque teno virus isolate 3h, complete genome
9.966e-07	1	1	1	1	0.0007189	1003409756	sequence	AF122916.1 TT virus isolate JA1, complete genome
1.993e-06	2	0	37	1	0.0002668	687332	genus	Betatorquevirus
1.993e-06	2	2	37	1	0.0004894	1535289	no rank	unclassified Betatorquevirus
9.966e-07	1	0	6	40.7	3.611e-05	687331	genus	Alphatorquevirus
9.966e-07	1	1	5	48.2	0.002545	687355	species	Torque teno virus 16
0.0003777	379	9	1618	7.75	0.002499	1910928	family	Genomoviridae
0.000291	292	0	587	16.6	0.001452	1941235	no rank	unclassified Genomoviridae
0.0002501	251	0	189	45.8	0.08646	2563838	species	Apis mellifera genomovirus 2
0.0002501	251	251	189	45.8	0.08646	1004191589	sequence	MH973741.1 Apis mellifera genomovirus 2 isolate BNH_406, complete genome
2.591e-05	26	26	368	2.64	0.08044	2584380	species	Plant associated genomovirus 1
7.973e-06	8	0	5	5.6	4.431e-05	2202565	species	Genomoviridae sp.
3.986e-06	4	4	2	9	0.0009425	1004183312	sequence	MK032728.1 Genomoviridae sp. isolate ctbd78, complete genome
2.99e-06	3	3	2	4	0.0009341	1004183297	sequence	MK032712.1 Genomoviridae sp. isolate ctbh806, complete genome
9.966e-07	1	1	1	2	0.0007874	1004183296	sequence	MK032711.1 Genomoviridae sp. isolate ctca367, complete genome
3.986e-06	4	4	18	3.83	0.006823	2584384	species	Plant associated genomovirus 13
2.99e-06	3	0	6	5.5	0.002927	2582936	species	Capybara genomovirus 1
2.99e-06	3	3	6	5.5	0.002927	1004193841	sequence	MK483072.1 Capybara genomovirus 1 isolate cap1_SP_603, complete genome
5.083e-05	51	0	781	2.75	0.06116	1985366	genus	Gemygorvirus
5.083e-05	51	0	759	2.77	0.3347	1985427	species	Pteropus associated gemygorvirus 1
5.083e-05	51	45	759	2.77	0.3347	1795988	no rank	Pacific flying fox faeces associated gemycircularvirus-1
5.979e-06	6	0	11	2.91	0.1089	1000051407	assembly	GCF_002825985.1 Pacific flying fox faeces associated gemycircularvirus-1
5.979e-06	6	6	11	2.91	0.1089	1000051408	sequence	NC_038495.1 Pacific flying fox faeces associated gemycircularvirus-1 isolate Tbat_A_103952, complete genome_x0001_KT732790.1 Pacific flying fox faeces associated gemycircularvirus-1 isolate Tbat_A_103952, complete genome
2.093e-05	21	0	138	2.61	0.0009115	1542744	genus	Gemycircularvirus
1.595e-05	16	0	107	2.94	0.05292	1985404	species	Pteropus associated gemycircularvirus 10
1.595e-05	16	0	107	2.94	0.05292	1000051956	assembly	GCF_002825945.1 Pteropus associated gemycircularvirus 10
1.595e-05	16	16	107	2.94	0.05292	1000051957	sequence	NC_038493.1 Pteropus associated gemycircularvirus 10 isolate Tbat_H_103958, complete genome_x0001_KT732794.1 Pteropus associated gemycircularvirus 10 isolate Tbat_H_103958, complete genome
4.983e-06	5	0	30	1.4	0.0004868	1910929	no rank	unclassified Gemycircularvirus
3.986e-06	4	0	25	1.08	0.01268	2171384	species	Murine feces-associated gemycircularvirus 1
3.986e-06	4	4	25	1.08	0.01268	1004182279	sequence	MF416387.1 Murine feces-associated gemycircularvirus 1 isolate MFAGCV1/NYC/Queens/poolP7, partial genome
9.966e-07	1	1	5	3	0.00023	2016461	species	Giant panda associated gemycircularvirus
5.979e-06	6	0	15	2.93	0.0003384	1941236	genus	Gemykibivirus
2.99e-06	3	0	8	3	0.002057	2004960	species	Human associated gemykibivirus 3
2.99e-06	3	0	8	3	0.00432	1673681	no rank	Gemycircularvirus C1c
2.99e-06	3	0	8	3	0.00432	1000051304	assembly	GCF_002826005.1 Gemycircularvirus C1c
2.99e-06	3	3	8	3	0.00432	1000051305	sequence	NC_038496.1 Gemycircularvirus C1c capsid protein (Cap) gene, complete cds_x0001_KP987887.1 Gemycircularvirus C1c capsid protein (Cap) gene, complete cds
2.99e-06	3	3	1	7	0.0004801	1234887	species	Dragonfly associated gemykibivirus 1
0.0003358	337	0	114	10.8	5.505e-07	28883	order	Caudovirales
0.0002183	219	0	60	10.9	7.265e-07	10662	family	Myoviridae
0.0001993	200	0	6	51	1.189e-05	1198980	genus	Pbunavirus
0.0001993	200	0	6	51	0.0003394	2006179	species	Pseudomonas virus PB1
0.0001993	200	0	6	51	0.048	1737464	no rank	Pbunalikevirus phiFenriz
0.0001993	200	200	6	51	0.048	1003989543	sequence	KT254133.1 Pbunalikevirus phiFenriz, complete genome
1.096e-05	11	0	14	6.21	9.954e-07	1198136	subfamily	Tevenvirinae
7.973e-06	8	0	11	6.82	6.886e-06	10663	genus	Tequatrovirus
7.973e-06	8	0	11	6.82	1.632e-05	2562645	no rank	unclassified Tequatrovirus
3.986e-06	4	0	4	9	0.0006736	2502300	species	Escherichia phage vB_EcoM_G10400
3.986e-06	4	4	4	9	0.0006736	1004189292	sequence	MK327937.1 Escherichia phage vB_EcoM_G10400, complete genome
2.99e-06	3	0	4	9	0.03636	2502305	species	Escherichia phage vB_EcoM_G4500
2.99e-06	3	3	4	9	0.03636	1004189297	sequence	MK327945.1 Escherichia phage vB_EcoM_G4500, complete genome
9.966e-07	1	1	1	1	0.0001373	1863008	species	Shigella phage SHFML-11
2.99e-06	3	0	3	4	5.789e-07	1892568	no rank	unclassified Tevenvirinae
2.99e-06	3	0	3	4	2.304e-05	2587809	species	Klebsiella phage Marfa
2.99e-06	3	3	3	4	2.304e-05	1004196256	sequence	MN044033.1 Klebsiella phage Marfa, complete genome
2.99e-06	3	0	16	1.06	3.953e-07	196896	no rank	unclassified Myoviridae
9.966e-07	1	0	9	1	0.000169	2488668	species	Acinetobacter phage TAC1
9.966e-07	1	1	9	1	0.000169	1004188359	sequence	MK170160.1 Acinetobacter phage TAC1, complete genome
9.966e-07	1	0	1	1	0.0002286	1983615	species	Vibrio phage JSF6
9.966e-07	1	1	1	1	0.0002286	1004117996	sequence	KY883635.1 Vibrio phage JSF6, complete genome
9.966e-07	1	0	1	1	1.386e-05	2593322	species	Aeromonas phage D6
9.966e-07	1	1	1	1	1.386e-05	1004196488	sequence	MN131137.1 Aeromonas phage D6, complete genome
1.993e-06	2	0	11	1.18	0.0004689	186789	genus	Punavirus
1.993e-06	2	0	11	1.18	0.0007664	10678	species	Escherichia virus P1
9.966e-07	1	1	4	1	0.3077	1001890724	sequence	M13318.1 Bacteriophage P1 Cin recombinase activated cross over site, left junction, clone pSHI324
9.966e-07	1	1	3	1	0.3	1001890721	sequence	M13314.1 Bacteriophage P1 Cin recombinase activated cross over site, left junction, clone pSHI322_x0001_M13325.1 Bacteriophage P1 Cin recombinase activated cross over site, junction II, clone pSHI326
9.966e-07	1	0	1	217	2.697e-06	1980929	genus	Seoulvirus
9.966e-07	1	0	1	217	4.074e-06	2303178	no rank	unclassified Seoulvirus
9.966e-07	1	0	1	217	0.007353	2528683	species	Salmonella phage SPFM13
9.966e-07	1	1	1	217	0.007353	1004190165	sequence	LR535910.1 XXX
9.966e-07	1	0	10	1	2.162e-05	857479	subfamily	Peduovirinae
9.966e-07	1	0	10	1	4.03e-05	140410	genus	Peduovirus
9.966e-07	1	0	10	1	4.966e-05	2563343	no rank	unclassified Peduovirus
9.966e-07	1	0	10	1	0.0003521	2079257	species	Ralstonia phage RsoM1USA
9.966e-07	1	1	10	1	0.0003521	1004178417	sequence	MG747435.1 Ralstonia phage RsoM1USA, complete genome
9.966e-07	1	0	2	3	3.338e-06	680114	genus	Bixzunavirus
9.966e-07	1	0	2	3	0.0001354	2006134	species	Mycobacterium virus Bxz1
9.966e-07	1	1	2	3	0.002049	1327762	no rank	Mycobacterium phage Astraea
6.179e-05	62	0	18	23.2	1.622e-06	2560065	family	Herelleviridae
5.68e-05	57	0	9	44.6	8.807e-06	2572872	no rank	unclassified Herelleviridae
5.68e-05	57	0	9	44.6	0.0001646	2079433	species	Lactobacillus phage Semele
5.68e-05	57	57	9	44.6	0.0001646	1004178477	sequence	MG765279.2 Lactobacillus phage Semele, complete genome
4.983e-06	5	0	9	1.89	1.606e-06	2560070	subfamily	Bastillevirinae
4.983e-06	5	0	9	1.89	1.762e-05	1918010	genus	Bastillevirus
4.983e-06	5	0	9	1.89	4.259e-05	2315196	no rank	unclassified Bastillevirus
4.983e-06	5	0	9	1.89	0.001135	2282408	species	Bacillus phage Maceta
4.983e-06	5	5	9	1.89	0.001135	1004185954	sequence	MH538296.1 Bacillus phage Maceta, complete genome
3.887e-05	39	0	12	5	4.724e-07	10744	family	Podoviridae
3.488e-05	35	0	2	18.5	1.813e-06	542836	subfamily	Picovirinae
3.488e-05	35	0	2	18.5	1.104e-05	680287	genus	Rosenblumvirus
3.488e-05	35	0	2	18.5	1.35e-05	1234428	no rank	unclassified Rosenblumvirus
3.488e-05	35	0	2	18.5	0.0003917	1958907	species	Staphylococcus phage Andhra
3.488e-05	35	35	2	18.5	0.0003917	1004087758	sequence	KY442063.1 Staphylococcus phage Andhra, complete genome
1.993e-06	2	0	6	2.33	0.0005242	1981156	subfamily	Sepvirinae
1.993e-06	2	0	6	2.33	0.0009297	1981157	genus	Traversvirus
9.966e-07	1	1	4	2.5	0.001212	2108459	no rank	unclassified Traversvirus
9.966e-07	1	0	2	2	0.03279	1981160	species	Escherichia virus 24B
9.966e-07	1	1	2	2	0.03279	866553	no rank	Escherichia phage vB_EcoP_24B
1.993e-06	2	0	1	2	1.779e-06	2169641	genus	Baltimorevirus
1.993e-06	2	0	1	2	2.05e-06	2529391	no rank	unclassified Baltimorevirus
1.993e-06	2	0	1	2	1.38e-05	1815984	species	Roseobacter phage RD-1410W1-01
1.993e-06	2	2	1	2	1.38e-05	1004018918	sequence	KU885989.1 Roseobacter phage RD-1410W1-01, partial genome
1.196e-05	12	0	10	6.7	6.048e-06	2100420	no rank	environmental samples
1.196e-05	12	0	10	6.7	6.204e-06	2100421	species	uncultured Caudovirales phage
7.973e-06	8	8	5	8.8	0.0008354	1004179064	sequence	MF417953.1 Uncultured Caudovirales phage clone 7S_15, partial genome
3.986e-06	4	4	5	4.6	0.005821	1004179138	sequence	MF417917.1 Uncultured Caudovirales phage clone 7F_10, partial genome
4.983e-06	5	0	14	2.07	1.705e-07	10699	family	Siphoviridae
3.986e-06	4	0	5	3.8	1.477e-07	196894	no rank	unclassified Siphoviridae
3.986e-06	4	0	2	4	7.305e-05	2250320	species	Gordonia phage Frokostdame
3.986e-06	4	4	2	4	7.305e-05	1004185687	sequence	MH536818.1 Gordonia phage Frokostdame, complete genome
9.966e-07	1	0	7	1	1.237e-05	1623304	genus	Moineauvirus
9.966e-07	1	0	7	1	1.434e-05	2231643	no rank	unclassified Moineauvirus
9.966e-07	1	0	7	1	0.003357	2365013	species	Streptococcus phage CHPC1037
9.966e-07	1	1	7	1	0.003357	1004186973	sequence	MH937491.1 Streptococcus phage CHPC1037, partial genome
9.667e-05	97	93	12	23.5	1.934e-06	151340	family	Papillomaviridae
3.986e-06	4	0	7	1.43	2.018e-06	2169595	subfamily	Firstpapillomavirinae
3.986e-06	4	0	7	1.43	6.171e-06	333750	genus	Alphapapillomavirus
3.986e-06	4	1	7	1.43	2.146e-05	337041	species	Alphapapillomavirus 9
2.99e-06	3	2	6	1.5	3.073e-05	333760	no rank	Human papillomavirus type 16
9.966e-07	1	1	1	1	0.01786	1003553240	sequence	KY564380.1 Human papillomavirus type 16 isolate LBC36 E6 and E7 genes, partial cds
8.969e-05	90	0	1411	4.53	0.0004984	10780	family	Parvoviridae
8.87e-05	89	25	1406	4.54	0.00371	40120	subfamily	Densovirinae
5.182e-05	52	3	246	4.86	0.009227	136466	genus	Brevidensovirus
4.684e-05	47	0	184	5.88	0.01679	351053	no rank	unclassified Brevidensovirus
4.385e-05	44	44	165	6.19	0.08648	284221	species	Aedes aegypti Thai densovirus
1.993e-06	2	0	9	5	0.005155	1914448	species	Aedes albopictus densovirus 5
1.993e-06	2	2	9	5	0.005155	1004062340	sequence	KX603698.1 Aedes albopictus densovirus 5 strain GZ05, complete genome
9.966e-07	1	1	3	1	0.001937	945962	species	Mosquito densovirus BR/07
1.993e-06	2	0	27	2.11	0.005347	1513193	species	Dipteran brevidensovirus 1
9.966e-07	1	0	9	4.33	0.003337	35338	no rank	Aedes albopictus densovirus
9.966e-07	1	1	9	4.33	0.0119	1513196	no rank	Aedes aegypti densovirus 2
9.966e-07	1	0	18	1	0.011	186156	no rank	Aedes aegypti densovirus
9.966e-07	1	1	13	1	0.06736	1003490324	sequence	AY160976.1 Aedes aegypti densovirus coat protein VP1 gene, partial cds
1.196e-05	12	1	134	1.99	0.001627	185880	no rank	unclassified Densovirinae
1.096e-05	11	8	66	1.89	0.01038	2304518	species	Culex densovirus
1.993e-06	2	2	19	1.32	0.5	1004186590	sequence	MH188046.1 Culex densovirus strain CDenV/Los Angeles, partial genome
9.966e-07	1	1	5	1	1	1004186589	sequence	MH188045.1 Culex densovirus strain CDenV/Madera-4, complete genome
9.966e-07	1	0	5	1.2	2.158e-06	40119	subfamily	Parvovirinae
9.966e-07	1	0	5	1.2	2.592e-05	310911	genus	Amdoparvovirus
9.966e-07	1	0	5	1.2	3.307e-05	1511862	species	Carnivore amdoparvovirus 1
9.966e-07	1	0	5	1.2	3.307e-05	28314	no rank	Aleutian mink disease virus
9.966e-07	1	1	2	1	0.01439	1003217520	sequence	MG821245.1 Aleutian mink disease virus strain FIN16/F16 nonstructural protein 1, nonstructural protein 2, and capsid protein 2 genes, complete cds
5.68e-05	57	0	15	28.1	1.245e-06	10240	family	Poxviridae
5.481e-05	55	0	11	36.9	0.04074	1034801	no rank	environmental samples
5.481e-05	55	0	11	36.9	0.04074	1034803	species	uncultured Poxvirus
4.883e-05	49	49	6	65.7	0.075	1003764676	sequence	HQ335081.1 Uncultured Poxvirus isolate SDRB AI genomic sequence
5.979e-06	6	6	5	2.4	0.02632	1003764675	sequence	HQ335080.1 Uncultured Poxvirus isolate SDRB AH genomic sequence
1.993e-06	2	0	4	4	4.16e-07	10241	subfamily	Chordopoxvirinae
9.966e-07	1	0	3	5	1.229e-06	10242	genus	Orthopoxvirus
9.966e-07	1	0	3	5	6.155e-06	10243	species	Cowpox virus
9.966e-07	1	1	3	5	0.009524	1001769327	sequence	MK035754.1 Cowpox virus strain CPXV/Cookie S963_15, complete genome
9.966e-07	1	0	1	1	2.809e-06	10278	genus	Molluscipoxvirus
9.966e-07	1	0	1	1	2.809e-06	10279	species	Molluscum contagiosum virus
9.966e-07	1	1	1	1	3.612e-05	10280	no rank	Molluscum contagiosum virus subtype 1
2.591e-05	26	0	4	12.2	6.91e-07	944644	family	Marseilleviridae
2.591e-05	26	0	4	12.2	1.442e-06	1513461	no rank	unclassified Marseilleviridae
2.591e-05	26	0	3	16	7.749e-06	2506604	species	Marseillevirus LCMAC103
2.591e-05	26	26	3	16	4.558e-05	1004189648	sequence	MK500336.1 Marseillevirus LCMAC103 genomic sequence
3.986e-06	4	0	186	1.01	1.446e-05	10442	family	Baculoviridae
3.986e-06	4	0	185	1.01	2.044e-05	558016	genus	Alphabaculovirus
3.986e-06	4	2	70	1.01	0.0004502	307456	species	Autographa californica multiple nucleopolyhedrovirus
1.993e-06	2	2	14	1.07	0.0007965	46015	no rank	Autographa californica nucleopolyhedrovirus
3.986e-06	4	0	4	4	7.497e-07	10482	family	Polydnaviridae
3.986e-06	4	0	4	4	1.092e-06	10485	genus	Bracovirus
3.986e-06	4	0	2	7	3.179e-06	39640	species	Cotesia congregata bracovirus
3.986e-06	4	4	2	7	5.071e-05	1003352863	sequence	FR873486.1 Cotesia congregata bracovirus segment 28, complete sequence
2.99e-06	3	0	7	1.29	1.052e-06	12333	no rank	unclassified bacterial viruses
1.993e-06	2	0	6	1.33	4.911e-06	156614	no rank	environmental samples
1.993e-06	2	0	6	1.33	1.884e-05	278008	species	uncultured phage
1.993e-06	2	2	6	1.33	0.04286	1003536097	sequence	EF679227.1 Uncultured phage clone A1 capsid protein gene, partial cds
9.966e-07	1	0	1	1	1.419e-06	38018	species	unidentified phage
9.966e-07	1	1	1	1	0.01754	1003338117	sequence	LT996073.1 unidentified phage genome assembly, complete genome: monopartite
9.966e-07	1	0	21	1.24	6.613e-07	549779	family	Mimiviridae
9.966e-07	1	0	19	1.26	8.424e-07	985780	no rank	unclassified Mimiviridae
9.966e-07	1	0	11	1.45	1.732e-05	2506609	species	Mimivirus LCMiAC02
9.966e-07	1	1	6	1.67	6.465e-05	1004189739	sequence	MK500408.1 Mimivirus LCMiAC02 genomic sequence
9.966e-07	1	0	5	1.4	1.729e-06	10404	family	Hepadnaviridae
9.966e-07	1	0	5	1.4	1.81e-06	10405	genus	Orthohepadnavirus
9.966e-07	1	0	5	1.4	1.852e-06	10407	species	Hepatitis B virus
9.966e-07	1	1	5	1.4	0.01567	1001802650	sequence	EF688404.1 Hepatitis B virus isolate ZA_A10 truncated polymerase (P) gene, partial cds
9.966e-07	1	0	3	1	2.108e-07	10501	family	Phycodnaviridae
9.966e-07	1	0	3	1	4.967e-07	181083	genus	Chlorovirus
9.966e-07	1	0	3	1	7.128e-07	346674	no rank	unclassified Chlorovirus
9.966e-07	1	0	3	1	8.824e-05	1278253	species	Paramecium bursaria Chlorella virus CviKI
9.966e-07	1	1	3	1	8.824e-05	1003836346	sequence	JX997162.1 Paramecium bursaria Chlorella virus CviKI, partial genome
0.05616	56350	4283	641944	1.92	2.015e-05	131567	no rank	cellular organisms
0.03109	31197	1314	495880	1.38	2.372e-05	2	superkingdom	Bacteria
0.02295	23032	152	445907	1.28	4.279e-05	1224	phylum	Proteobacteria
0.01283	12877	176	39753	3	7.956e-06	1236	class	Gammaproteobacteria
0.009111	9142	0	10281	6.33	7.364e-06	72274	order	Pseudomonadales
0.008903	8934	1	7091	8.62	3.063e-05	468	family	Moraxellaceae
0.008116	8144	1	3843	7.49	0.0001727	475	genus	Moraxella
0.008114	8142	8139	3778	7.6	0.0004191	34062	species	Moraxella osloensis
9.966e-07	1	1	22	1	0.0004764	1009889974	sequence	CP040257.1 Moraxella osloensis strain MOXF1 chromosome, complete genome
9.966e-07	1	1	8	1	0.0002158	1009889897	sequence	CP014234.1 Moraxella osloensis strain CCUG 350, complete genome
9.966e-07	1	1	3	1	0.0009219	1009889934	sequence	CP024444.1 Moraxella osloensis strain NP7 plasmid pNP7-1, complete sequence
9.966e-07	1	0	1	1	3.885e-07	476	species	Moraxella bovis
9.966e-07	1	1	1	1	9.821e-06	1009332065	sequence	CP030241.1 Moraxella bovis strain Epp63 (300) chromosome, complete genome
0.0007833	786	6	3222	10	1.822e-05	469	genus	Acinetobacter
0.0006747	677	0	37	771	1.125e-05	202950	species	Acinetobacter baylyi
0.0006747	677	677	37	771	0.01569	1015093565	sequence	AM411028.1 Acinetobacter baylyi transgene for double kill gene cassette, strain KH2
5.382e-05	54	1	889	1.1	1.784e-05	909768	species group	Acinetobacter calcoaceticus/baumannii complex
4.285e-05	43	16	312	1.27	1.86e-05	470	species	Acinetobacter baumannii
7.973e-06	8	8	31	1.9	0.7045	1009324753	sequence	EU022370.1 Acinetobacter baumannii strain 11 plasmid beta-lactamase TEM-1 (blaTEM-1) gene, partial sequence
4.983e-06	5	0	15	2.07	0.005749	1224747	no rank	Acinetobacter baumannii AC30
4.983e-06	5	5	15	2.07	0.00618	1015915091	sequence	CP007577.1 Acinetobacter baumannii AC30, complete genome
2.99e-06	3	3	14	1.14	0.001345	1100841	no rank	Acinetobacter baumannii TYTH-1
2.99e-06	3	3	5	1.6	0.1667	1009325708	sequence	JX042489.1 Acinetobacter baumannii strain NIPH 2884 beta-lactamase TEM-19 (blaTEM-19) gene, complete cds
1.993e-06	2	2	8	1.75	1	1009328294	sequence	KY612438.1 Acinetobacter baumannii strain S16 TEM-1 beta-lactamase gene, complete cds
1.993e-06	2	2	2	2	0.0137	1009327855	sequence	KY123746.1 Acinetobacter baumannii strain IR-TUMS/AbaR TEH beta-lactamase TEM-1 gene, partial cds
9.966e-07	1	1	127	1	9.872e-05	1009329088	sequence	CP034427.1 Acinetobacter baumannii strain WPB103 chromosome
9.966e-07	1	1	5	1	0.03521	1009329296	sequence	MK685057.1 Acinetobacter baumannii strain Iraq plasmid TEM family beta-lactamase (blaTEM) gene, partial cds
9.966e-07	1	1	2	1	5.904e-05	1401639	no rank	Acinetobacter baumannii NCGM 237
9.966e-07	1	1	1	2	6.361e-05	1009328779	sequence	CP021496.1 Acinetobacter baumannii strain ZS3 chromosome
9.966e-06	10	8	416	1	3.31e-05	48296	species	Acinetobacter pittii
1.993e-06	2	2	79	1	0.0004069	1009947682	sequence	CP033525.1 Acinetobacter pittii strain 2014N05-125 chromosome, complete genome
1.395e-05	14	12	553	1.94	0.000176	2136182	species	Acinetobacter cumulans
1.993e-06	2	2	37	1.84	0.4157	1016248509	sequence	CP035942.1 Acinetobacter cumulans strain WCHAc060092 plasmid p7_060092, complete sequence
8.969e-06	9	8	341	1	5.189e-05	40214	species	Acinetobacter johnsonii
9.966e-07	1	1	47	1	7.176e-05	1242245	no rank	Acinetobacter johnsonii XBB1
8.969e-06	9	3	76	1.2	1.062e-05	29430	species	Acinetobacter haemolyticus
5.979e-06	6	6	28	1.21	0.2314	1009844051	sequence	EF546766.1 Acinetobacter haemolyticus plasmid pUPI191 origin of replication
4.983e-06	5	0	1	6	0.04545	928531	species	Acinetobacter sp. C-G-MA6
4.983e-06	5	5	1	6	0.04545	1015788785	sequence	AB826491.1 Acinetobacter sp. C-G-MA6 catA1 gene for chloramphenicol acetyltransferase, partial cds
2.99e-06	3	3	168	1	6.084e-05	1636603	species	Acinetobacter sp. ACNIH1
2.99e-06	3	2	18	1.56	7.098e-06	2079596	species	Acinetobacter sp. SWBY1
9.966e-07	1	1	1	11	1.346e-05	1016247337	sequence	CP026616.1 Acinetobacter sp. SWBY1 chromosome, complete genome
1.993e-06	2	2	137	1	5.106e-05	756892	species	Acinetobacter indicus
9.966e-07	1	1	38	1	3.635e-05	2004644	species	Acinetobacter sp. WCHA45
9.966e-07	1	1	21	1	8.752e-06	2004646	species	Acinetobacter sp. WCHA55
9.966e-07	1	1	14	1	3.753e-06	108981	species	Acinetobacter schindleri
9.966e-07	1	0	7	1	0.05738	1089784	species	Acinetobacter sp. ND5
9.966e-07	1	1	7	1	0.1148	1015858737	sequence	JN188367.1 Acinetobacter sp. ND5 blaTEM gene, partial cds
2.99e-06	3	0	2	3	7.016e-08	497	genus	Psychrobacter
2.99e-06	3	3	2	3	1.475e-06	1699624	species	Psychrobacter sp. P11G5
0.0002073	208	1	3189	1.24	2.738e-06	135621	family	Pseudomonadaceae
0.0002053	206	28	3141	1.24	2.746e-06	286	genus	Pseudomonas
0.0001026	103	0	82	3.49	4.062e-07	136843	species group	Pseudomonas fluorescens group
0.0001026	103	0	54	4.78	1.143e-05	29442	species	Pseudomonas tolaasii
0.0001026	103	103	54	4.78	1.161e-05	1009844705	sequence	CP020369.1 Pseudomonas tolaasii strain 2192T genome
2.691e-05	27	0	378	1.1	4.921e-06	136841	species group	Pseudomonas aeruginosa group
1.893e-05	19	7	243	1.15	7.108e-06	287	species	Pseudomonas aeruginosa
5.979e-06	6	6	34	1.44	0.3238	1009245364	sequence	KY792773.1 Pseudomonas aeruginosa strain SKGH_46 beta-lactamase (blaTEM) gene, partial cds
3.986e-06	4	4	6	1.5	0.05607	1009240018	sequence	HM804085.1 Pseudomonas aeruginosa plasmid R1033, partial sequence
9.966e-07	1	1	4	5.25	0.04938	1009238547	sequence	AB262513.1 Pseudomonas aeruginosa gene for 16S rRNA, partial sequence, strain: Hg2
9.966e-07	1	1	5	1	0.2381	1009242029	sequence	KF663615.1 Pseudomonas aeruginosa strain 32 beta-lactamase TEM-213 gene, partial cds
3.986e-06	4	0	87	1	1.374e-05	1232139	species subgroup	Pseudomonas oleovorans/pseudoalcaligenes group
2.99e-06	3	3	80	1	6.581e-05	301	species	Pseudomonas oleovorans
9.966e-07	1	1	7	1	1.369e-06	1149133	species	Pseudomonas furukawaii
2.99e-06	3	2	29	1	1.559e-06	300	species	Pseudomonas mendocina
9.966e-07	1	1	1	1	8.343e-07	1001585	no rank	Pseudomonas mendocina NK-01
9.966e-07	1	1	2	1	2.455e-07	53408	species	Pseudomonas citronellolis
5.979e-06	6	0	228	1	2.175e-06	136845	species group	Pseudomonas putida group
4.983e-06	5	5	227	1	3.26e-06	303	species	Pseudomonas putida
9.966e-07	1	0	1	1	1.891e-07	47880	species	Pseudomonas fulva
9.966e-07	1	1	1	1	0.000397	1009945622	sequence	AB084167.1 Pseudomonas fulva plasmid pNI10 gene for hypothetical Rep protein, complete cds
5.979e-06	6	0	3	5.33	0.25	363684	species	Pseudomonas sp. CAT-I
5.979e-06	6	6	3	5.33	0.25	1015492586	sequence	DQ319066.1 Pseudomonas sp. CAT-I chloramphenicol resistance protein gene, partial cds
4.983e-06	5	5	83	1	7.827e-05	253237	species	Pseudomonas sp. phDV1
3.986e-06	4	4	184	1.88	3.408e-05	2479392	species	Pseudomonas sp. LTJR-52
2.99e-06	3	0	42	1.02	0.7368	406411	species	Pseudomonas sp. II-31
2.99e-06	3	3	42	1.02	0.7368	1015526955	sequence	DQ977661.1 Pseudomonas sp. II-31 BLA-PCR signal genomic sequence
2.99e-06	3	0	15	1.33	3.299e-07	136846	species group	Pseudomonas stutzeri group
2.99e-06	3	0	15	1.33	3.941e-07	578833	species subgroup	Pseudomonas stutzeri subgroup
2.99e-06	3	2	15	1.33	3.943e-07	316	species	Pseudomonas stutzeri
9.966e-07	1	1	3	1	0.09091	1009278370	sequence	JN188368.1 Pseudomonas stutzeri strain ARTK3 blaTEM gene, partial cds
2.99e-06	3	0	2	1.5	0.04082	406405	species	Pseudomonas sp. II-09
2.99e-06	3	3	2	1.5	0.04082	1015526940	sequence	DQ977664.1 Pseudomonas sp. II-09 BLA-PCR signal genomic sequence
2.99e-06	3	0	1	3	2.046e-07	65741	species	Pseudomonas knackmussii
2.99e-06	3	0	1	3	2.047e-07	1301098	no rank	Pseudomonas knackmussii B13
2.99e-06	3	3	1	3	2.812e-05	1015944446	sequence	HG322950.1 Pseudomonas knackmussii B13 complete genome
1.993e-06	2	1	5	1.2	7.575e-08	136849	species group	Pseudomonas syringae group
9.966e-07	1	0	4	1.25	1.362e-07	251695	species subgroup	Pseudomonas syringae group genomosp. 1
9.966e-07	1	0	4	1.25	1.362e-07	317	species	Pseudomonas syringae
9.966e-07	1	0	2	1.5	4.475e-07	264449	no rank	Pseudomonas syringae group pathovars incertae sedis
9.966e-07	1	0	2	1.5	5.255e-07	103796	no rank	Pseudomonas syringae pv. actinidiae
9.966e-07	1	0	2	1.5	5.571e-06	1104678	no rank	Pseudomonas syringae pv. actinidiae ICMP 9853
9.966e-07	1	1	2	1.5	0.0003765	1015861934	sequence	CP018202.1 Pseudomonas syringae pv. actinidiae ICMP 9853, complete genome
1.993e-06	2	0	2	2.5	3.5e-08	136842	species group	Pseudomonas chlororaphis group
1.993e-06	2	0	2	2.5	4.759e-07	296	species	Pseudomonas fragi
1.993e-06	2	2	2	2.5	0.004819	1009255576	sequence	KJ655582.1 Pseudomonas fragi strain KPMD 16S ribosomal RNA gene, partial sequence
9.966e-07	1	0	31	1	0.2925	406418	species	Pseudomonas sp. II-44
9.966e-07	1	1	31	1	0.2925	1015526969	sequence	DQ977720.1 Pseudomonas sp. II-44 PUC-PCR signal genomic sequence
9.966e-07	1	1	20	1	2.2e-05	1415630	species	Pseudomonas sp. TKP
9.966e-07	1	0	17	1	0.06489	406410	species	Pseudomonas sp. II-26
9.966e-07	1	1	17	1	0.3036	1015526951	sequence	DQ977662.1 Pseudomonas sp. II-26 BLA-PCR signal genomic sequence
9.966e-07	1	0	9	1	1.11e-06	219572	species	Pseudomonas antarctica
9.966e-07	1	1	9	1	2.104e-06	1015176282	sequence	LT629704.1 Pseudomonas antarctica strain BS2772 genome assembly, chromosome: I
9.966e-07	1	1	7	1	1.632e-06	2126069	species	Pseudomonas sp. LBUM920
9.966e-07	1	0	4	1	9.177e-07	359110	species	Pseudomonas extremaustralis
9.966e-07	1	1	4	1	9.232e-07	1015488410	sequence	LT629689.1 Pseudomonas extremaustralis strain DSM 17835 genome assembly, chromosome: I
9.966e-07	1	0	3	1	6.218e-07	46677	species	Pseudomonas agarici
9.966e-07	1	1	3	1	6.229e-07	1009939150	sequence	CP014135.1 Pseudomonas agarici strain NCPPB 2472 genome
9.966e-07	1	0	3	1	1	1564825	species	Pseudomonas sp. FRT-Slr-17
9.966e-07	1	1	3	1	1	1016028395	sequence	KM287451.1 Pseudomonas sp. FRT-Slr-17 TEM beta-lactamase (bla-TEM) gene, partial cds
9.966e-07	1	1	2	1	4.279e-07	658629	species	Pseudomonas sp. CMR12a
9.966e-07	1	1	1	1	3.631e-07	1827300	species	Pseudomonas sp. MYb193
9.966e-07	1	0	1	1	0.01064	406415	species	Pseudomonas sp. II-41
9.966e-07	1	1	1	1	0.01064	1015526963	sequence	DQ977718.1 Pseudomonas sp. II-41 PUC-PCR signal genomic sequence
9.966e-07	1	0	4	1	3.608e-07	351	subfamily	Azotobacter group
9.966e-07	1	0	4	1	3.614e-07	352	genus	Azotobacter
9.966e-07	1	1	2	1	3.189e-07	353	species	Azotobacter chroococcum
0.003254	3265	103	24494	1.7	1.724e-05	91347	order	Enterobacterales
0.002952	2962	476	23204	1.7	3.215e-05	543	family	Enterobacteriaceae
0.0017	1706	22	4845	2.94	6.16e-05	561	genus	Escherichia
0.001663	1669	995	4620	3.02	8.02e-05	562	species	Escherichia coli
3.887e-05	39	39	50	3.82	0.1046	1009399477	sequence	LC425023.1 Escherichia coli URCH05 DNA, contains 16S ribosomal RNA, partial sequence
2.89e-05	29	0	70	1.89	0.0008214	83333	no rank	Escherichia coli K-12
2.691e-05	27	24	63	1.98	0.002909	511145	no rank	Escherichia coli str. K-12 substr. MG1655
2.99e-06	3	3	1	3	0.0003358	1385755	no rank	synthetic Escherichia coli C321.deltaA
9.966e-07	1	1	5	1	0.02347	1014355107	sequence	Y12694.1 E.coli plasmid pRP4 DNA, bla and traA genes
9.966e-07	1	1	2	1	0.06667	1014355068	sequence	X84795.1 Escherichia coli Plasmid pFW3 aad9 gene for spectinomycin resistance
2.491e-05	25	25	31	4.81	1	1009393296	sequence	NG_052651.1 Escherichia coli 13-62 blaTEM gene for class A beta-lactamase TEM-225, complete CDS_x0001_KY432403.1 Escherichia coli strain 13-62 class A beta-lactamase TEM-225 (blaTEM) gene, blaTEM-225 allele, complete cds
1.993e-05	20	20	28	3.64	0.06422	1009399489	sequence	LC425035.1 Escherichia coli WSAD40 DNA, contains 16S ribosomal RNA, partial sequence
1.893e-05	19	19	31	11.1	1	1009386488	sequence	LM996813.1 Escherichia coli genome assembly FHI71, scaffold scaffold-9_contig-18.1_1129_2927_[organism:Escherichia
1.595e-05	16	16	33	2.39	0.01045	1009387692	sequence	LM995879.1 Escherichia coli genome assembly FHI30, scaffold scaffold-9_contig-18.0_1_10415_[organism:Escherichia
1.495e-05	15	15	39	4.38	0.5909	1009386049	sequence	LM996371.1 Escherichia coli genome assembly FHI66, scaffold scaffold-2_contig-30.0_1_1052_[organism:Escherichia
1.395e-05	14	14	31	8.61	1	1009386826	sequence	LM997153.1 Escherichia coli genome assembly FHI92, scaffold scaffold-6_contig-18.0_1_5295_[organism:Escherichia
1.296e-05	13	13	41	5.73	0.6613	1009387865	sequence	LM996054.1 Escherichia coli genome assembly FHI43, scaffold scaffold-3_contig-14.0_1_2537_[organism:Escherichia
1.196e-05	12	12	11	11.2	9.305e-05	1392854	no rank	Escherichia coli M8
1.196e-05	12	12	54	1.85	0.4219	1009395280	sequence	MF447466.1 Escherichia coli strain EHEC chloramphenicol acetyltransferase (cat) gene, partial cds
1.196e-05	12	12	5	3.6	2.682e-05	1001989	no rank	Escherichia coli PCN033
1.096e-05	11	11	31	1.94	0.09841	1009399480	sequence	LC425026.1 Escherichia coli URCH76 DNA, contains 16S ribosomal RNA, partial sequence
1.096e-05	11	11	24	2.29	0.2017	1009386096	sequence	LM996418.1 Escherichia coli genome assembly FHI63, scaffold scaffold-5_contig-38.0_1_1556_[organism:Escherichia
1.096e-05	11	11	30	1.43	0.06667	1009399483	sequence	LC425029.1 Escherichia coli ETCH69 DNA, contains 16S ribosomal RNA, partial sequence
8.969e-06	9	9	104	1.38	0.01102	1009386985	sequence	LM997310.1 Escherichia coli genome assembly FHI90, scaffold scaffold-21_contig-10.0_1_183019_[organism:Escherichia
8.969e-06	9	9	33	1.61	0.04654	1009396685	sequence	LT985297.1 Escherichia coli strain B4-25 genome assembly, plasmid: RCS77_p
8.969e-06	9	9	1	47	0.03846	1009391376	sequence	LC056207.1 Escherichia coli plasmid pV048-a DNA, contig: V048-a_scaffold_9, strain: V048
7.973e-06	8	8	11	4.73	0.006222	1009396299	sequence	CP019278.1 Escherichia coli strain 13P477T plasmid p13P477T-5, complete sequence
7.973e-06	8	8	30	1.7	0.05871	1009399487	sequence	LC425033.1 Escherichia coli URAD42 DNA, contains 16S ribosomal RNA, partial sequence
7.973e-06	8	8	24	1.79	0.04309	1009364668	sequence	AF251289.1 Escherichia coli plasmid pLG13, complete sequence
7.973e-06	8	8	17	1.71	0.1037	1009378840	sequence	HQ849473.1 Escherichia coli strain BCCS A1E beta-lactamase TEM (blaTEM) gene, partial cds
6.976e-06	7	7	31	2.84	0.05657	1009386008	sequence	LM996330.1 Escherichia coli genome assembly FHI6, scaffold scaffold-6_contig-26.0_1_4367_[organism:Escherichia
6.976e-06	7	7	29	1.45	0.00233	1009386714	sequence	LM997040.1 Escherichia coli genome assembly FHI89, scaffold scaffold-21_contig-0.0_1_1374643_[organism:Escherichia
6.976e-06	7	7	4	5.5	0.0001759	1045010	no rank	Escherichia coli O157
6.976e-06	7	7	1	9	0.01471	1009400820	sequence	MH847689.1 Escherichia coli strain 13-032 plasmid p13-032 clone c225 genomic sequence
5.979e-06	6	6	54	1.28	0.5294	1009378839	sequence	HQ849472.1 Escherichia coli strain BCCS A2E beta-lactamase TEM (blaTEM) gene, partial cds
5.979e-06	6	6	29	1.41	0.2214	1009368175	sequence	DQ256080.1 Escherichia coli extended spectrum beta-lactamase TEM-144 (blaTEM-144) gene, complete cds
5.979e-06	6	6	22	1.36	0.02259	1009399486	sequence	LC425032.1 Escherichia coli URAD43 DNA, contains 16S ribosomal RNA, partial sequence
5.979e-06	6	6	13	2.23	0.05963	1009391735	sequence	KU932034.1 Escherichia coli plasmid pEC16II, complete sequence
5.979e-06	6	6	6	1.83	0.01929	1009383180	sequence	KF137578.1 Escherichia coli strain ROAR029 plasmid pColR colicin R (cra), colicin R immunity protein (cri), and colicin R lysis protein (crl) genes, complete cds
5.979e-06	6	6	3	3.33	0.002099	1009386150	sequence	LM996473.1 Escherichia coli genome assembly FHI34, scaffold scaffold-8_contig-17.0_1_6999_[organism:Escherichia
4.983e-06	5	5	38	1.11	0.1818	1009392767	sequence	KX580705.1 Escherichia coli strain KDT extended spectrum beta lactamase TEM-1 (blaTEM1) gene, partial cds
4.983e-06	5	5	24	1.33	0.2697	1009386333	sequence	LM996658.1 Escherichia coli genome assembly FHI79, scaffold scaffold-4_contig-23.0_1_3071_[organism:Escherichia
4.983e-06	5	5	4	4.25	0.2353	1009369889	sequence	EU420895.1 Escherichia coli strain SA-A5-78 beta-lactamase TEM (blaTEM) gene, partial cds
4.983e-06	5	5	2	3	0.009709	1009377561	sequence	GQ149342.1 Escherichia coli plasmid pAm05WL3325, complete sequence
4.983e-06	5	5	1	5	0.01429	1009395555	sequence	LC318058.1 Escherichia coli plasmid p41-3 DNA, strain: QD1-5-9, contig: p41-3_contig_009
4.983e-06	5	5	1	5	0.01852	1009386102	sequence	LM996424.1 Escherichia coli genome assembly FHI63, scaffold scaffold-11_contig-32.0_1_2618_[organism:Escherichia
3.986e-06	4	4	82	1.34	0.01124	1009386080	sequence	LM996402.1 Escherichia coli genome assembly FHI66, scaffold scaffold-26_contig-6.1_185333_329375_[organism:Escherichia
3.986e-06	4	4	52	1.25	0.6842	1009368411	sequence	DQ406736.1 Escherichia coli plasmid pC15-1a transposon Tn2* TnpR resolvase (tnpR) gene, partial cds; and beta-lactamase BlaTEM-1b (blaTEM-1b) gene, partial cds
3.986e-06	4	4	31	1.32	1	1009387051	sequence	LM997376.1 Escherichia coli genome assembly FHI7, scaffold scaffold-5_contig-23.0_1_5172_[organism:Escherichia
3.986e-06	4	4	18	1.67	0.2951	1009382272	sequence	KC795241.1 Escherichia coli strain 307 beta lactamase TEM (blaTEM) gene, partial cds
3.986e-06	4	4	6	4	0.002304	1009366713	sequence	AY589570.1 Escherichia coli strain 904J plasmid pEC904, complete sequence
3.986e-06	4	4	5	4	0.004405	1009391363	sequence	LC056194.1 Escherichia coli plasmid pV046-a DNA, contig: V046-a_scaffold_6, strain: V046
3.986e-06	4	4	18	1.11	0.0002255	1009397515	sequence	CP034843.1 Escherichia coli strain L103-2 chromosome, complete genome
3.986e-06	4	4	17	1.12	0.01033	1009387415	sequence	LM995600.1 Escherichia coli genome assembly FHI15, scaffold scaffold-34_contig-7.0_1_318536_[organism:Escherichia
3.986e-06	4	4	14	1.29	0.03256	1009379954	sequence	HQ622576.1 Escherichia coli strain NCTC 9034 plasmid pEC34B, complete sequence
3.986e-06	4	4	9	1.22	0.0002744	941323	no rank	Escherichia coli VR50
3.986e-06	4	4	3	3.33	1.961e-05	696406	no rank	Escherichia coli UMNK88
3.986e-06	4	4	3	3	0.01261	1009402877	sequence	CP041118.1 Escherichia coli strain ECCTRSRTH03 plasmid unnamed8, complete sequence
3.986e-06	4	4	2	4	0.00722	1009391285	sequence	LC056112.1 Escherichia coli plasmid pV003-c DNA, contig: V003-c_scaffold_2.1, strain: V003
3.986e-06	4	4	1	4	0.01515	1009363074	sequence	X84796.1 Escherichia coli Plasmid pFW4 aad9 gene for spectinomycin resistance
2.99e-06	3	3	33	1.79	0.541	1009393944	sequence	KX446777.1 Escherichia coli strain 84 beta-lactamase TEM-1 (blaTEM) gene, partial cds
2.99e-06	3	3	30	1.77	0.5769	1009386391	sequence	LM996716.1 Escherichia coli genome assembly FHI8, scaffold scaffold-10_contig-23.0_1_36682_[organism:Escherichia
2.99e-06	3	3	30	1.67	0.01157	1009386474	sequence	LM996799.1 Escherichia coli genome assembly FHI82, scaffold scaffold-27_contig-2.0_1_415497_[organism:Escherichia
2.99e-06	3	3	30	1.53	1	1009401203	sequence	MK258114.1 Escherichia coli strain EC/MZ/IND/42 class A broad-spectrum beta-lactamase TEM-1 (blaTEM) gene, complete cds
2.99e-06	3	3	29	1.07	0.8056	1009396612	sequence	LT985224.1 Escherichia coli strain 513 genome assembly, plasmid: RCS30_p
2.99e-06	3	3	24	1.12	0.08541	1009399158	sequence	MH684533.1 Escherichia coli beta-lactamase TEM gene, partial cds
2.99e-06	3	3	18	1.33	0.01112	1009392391	sequence	CP016042.1 Escherichia coli isolate Co6114 plasmid pC06114_8, complete sequence
2.99e-06	3	3	14	1.71	0.5185	1009377052	sequence	GQ390800.1 Escherichia coli strain 7 plasmid pFW1 beta-lactamase Tem170 gene, partial cds
2.99e-06	3	3	8	2.88	0.2581	1009384088	sequence	KF906263.1 Escherichia coli strain IVRIERSDK4ECPFOK beta-lactamase (blaTEM) gene, partial cds
2.99e-06	3	3	18	1.17	0.007857	1009386396	sequence	LM996721.1 Escherichia coli genome assembly FHI8, scaffold scaffold-14_contig-17.0_1_75173_[organism:Escherichia
2.99e-06	3	3	10	2	0.025	1009377565	sequence	GQ149348.1 Escherichia coli plasmid pAm08WL3069, complete sequence
2.99e-06	3	1	11	1.45	0.0009324	244319	no rank	Escherichia coli O26:H11
1.993e-06	2	2	7	1.29	0.001359	573235	no rank	Escherichia coli O26:H11 str. 11368
2.99e-06	3	3	13	1.08	0.4194	1009397586	sequence	MF370947.1 Escherichia coli strain EP317c extended spectrum beta-lactamase TEM gene, partial cds
2.99e-06	3	3	3	3	0.01639	1009389131	sequence	KM107848.1 Escherichia coli strain G1/2 plasmid pSYM12, complete sequence
2.99e-06	3	3	7	1.14	0.02128	1009367819	sequence	AY929248.1 Escherichia coli plasmid pColK-K235, complete sequence
2.99e-06	3	3	3	2.67	0.01304	1009363336	sequence	AJ001708.1 Escherichia coli plasmid pECO29 DNA, complete sequence
2.99e-06	3	3	5	1.4	0.007849	1009381253	sequence	AB729139.1 Escherichia coli TEM gene for beta lactamase, partial cds, strain: N9 R
2.99e-06	3	3	3	2.33	0.1154	1009388806	sequence	CP010372.1 Escherichia coli strain 6409 plasmid p6409-151.583kb, complete sequence
2.99e-06	3	3	1	7	0.002415	1009389434	sequence	CP009231.1 Escherichia coli strain CA14 plasmid pCA14, complete sequence
2.99e-06	3	3	2	2.5	0.008584	1009376835	sequence	GQ145217.1 Escherichia coli strain D200 beta-lactamase TEM-1-like gene, partial sequence
2.99e-06	3	3	2	2.5	0.002759	1009396618	sequence	LT985230.1 Escherichia coli strain 730 genome assembly, plasmid: RCS37_pI
2.99e-06	3	3	2	2	0.009174	1009383220	sequence	KF155159.1 Escherichia coli strain X7 plasmid acetyltransferase (cat) and ATPase genes, complete cds; insertion sequence ISEcp1 TnpA gene, complete cds; beta-lactamase CTX-M-15 (blaCTX-M-15) gene, complete cds; and putative transposase (ORF477) gene, partial cds
2.99e-06	3	3	3	1.33	0.005034	1009394419	sequence	KY563785.1 Escherichia coli plasmid pCAGO, complete sequence
2.99e-06	3	0	1	4	7.795e-05	1392858	no rank	Escherichia coli M12
2.99e-06	3	3	1	4	7.795e-05	1015972554	sequence	CP023644.1 Escherichia coli M12 chromosome
2.99e-06	3	3	1	3	0.0001559	1009393236	sequence	LT599826.1 Escherichia coli isolate E. coli NRZ14408 genome assembly, plasmid: p14408_1
2.99e-06	3	3	1	3	0.05263	1009400930	sequence	LC431641.1 Escherichia coli URAD43 blaTEM6 gene, partial sequence
2.99e-06	3	3	2	1.5	0.0009311	1009386276	sequence	LM996601.1 Escherichia coli genome assembly FHI74, scaffold scaffold-12_contig-11.0_1_55304_[organism:Escherichia
2.99e-06	3	3	2	1.5	0.01379	1009386658	sequence	LM996983.1 Escherichia coli genome assembly FHI87, scaffold scaffold-7_contig-17.0_1_6668_[organism:Escherichia
2.99e-06	3	3	2	1.5	0.009009	1009389432	sequence	KP870110.1 Escherichia coli strain EC6335 plasmid RCPEC6335-2, partial sequence
1.993e-06	2	2	60	2.03	0.03212	1009387920	sequence	LM996109.1 Escherichia coli genome assembly FHI14, scaffold scaffold-19_contig-9.0_1_232238_[organism:Escherichia
1.993e-06	2	2	28	1.61	0.3256	1009376130	sequence	FJ609231.1 Escherichia coli plasmid PHS1075 putative transposase, truncated beta-lactamase (bla), and class A carbapenemase (blaKPC-3) genes, complete cds; and transposase (tnpA) gene, partial cds
1.993e-06	2	2	21	1.38	0.02881	1009387795	sequence	LM995983.1 Escherichia coli genome assembly FHI58, scaffold scaffold-19_contig-9.1_5793_151847_[organism:Escherichia
1.993e-06	2	2	22	1.14	0.01465	1009387522	sequence	LM995707.1 Escherichia coli genome assembly FHI27, scaffold scaffold-27_contig-0.2_513957_942224_[organism:Escherichia
1.993e-06	2	2	12	2	0.1111	1009401597	sequence	CP035351.1 Escherichia coli strain BR32-DEC plasmid unnamed2
1.993e-06	2	2	15	1.33	0.03326	1009386494	sequence	LM996819.1 Escherichia coli genome assembly FHI71, scaffold scaffold-14_contig-13.0_1_37632_[organism:Escherichia
1.993e-06	2	2	10	1.8	6.092e-05	168807	no rank	Escherichia coli O127:H6
1.993e-06	2	0	12	1	0.0002046	1603259	no rank	Escherichia coli O139:H28
1.993e-06	2	2	12	1	0.0002046	331111	no rank	Escherichia coli O139:H28 str. E24377A
1.993e-06	2	2	5	2.2	0.0001826	1358422	no rank	Escherichia coli PCN061
1.993e-06	2	2	6	1.83	0.1935	1009365759	sequence	AJ488104.1 Escherichia coli pFMV194 plasmid blaTEM-1G gene
1.993e-06	2	2	10	1	0.005747	1009399522	sequence	CP032942.1 Escherichia coli strain CHL5009T plasmid pCHL5009T-3.3k, complete sequence
1.993e-06	2	2	5	1.6	0.01144	1009370203	sequence	EU580135.1 Escherichia coli strain E2348/69 plasmid p5217, complete sequence
1.993e-06	2	2	4	2	0.0004621	2126982	no rank	Escherichia coli O18:H1
1.993e-06	2	2	3	2.67	0.04348	1009401206	sequence	MK258115.1 Escherichia coli strain EC/MZ/IND/67 TEM family class A beta-lactamase (blaTEM) gene, complete cds
1.993e-06	2	2	7	1	0.05109	1009388020	sequence	LN554897.1 Escherichia coli genome assembly FHI62, scaffold scaffold-2_contig-21.0_1_1529_[organism:Escherichia
1.993e-06	2	2	4	1.75	0.1143	1009378601	sequence	GQ983315.1 Escherichia coli strain 22C plasmid beta-lactamase TEM (blaTEM) gene, complete cds
1.993e-06	2	2	3	1.67	0.004539	1009396304	sequence	CP021102.1 Escherichia coli strain 13P477T plasmid p13P477T-8, complete sequence
1.993e-06	2	0	2	2.5	7.404e-05	244320	no rank	Escherichia coli O55:H7
1.993e-06	2	2	2	2.5	0.0001204	1048689	no rank	Escherichia coli O55:H7 str. RM12579
1.993e-06	2	2	4	1.25	0.00638	1009385477	sequence	KJ484634.1 Escherichia coli plasmid pH1038-142, complete sequence
1.993e-06	2	2	2	2.5	0.0006791	1009398694	sequence	CP031157.1 Escherichia coli strain SYNB1618 chromosome
1.993e-06	2	2	4	1	0.06667	1009368006	sequence	AY913943.1 Escherichia coli plasmid pColE1-H22, complete sequence
1.993e-06	2	0	3	1.33	0.000128	1038927	no rank	Escherichia coli O104:H4
1.993e-06	2	2	3	1.33	0.001285	1048254	no rank	Escherichia coli O104:H4 str. C227-11
1.993e-06	2	2	2	2	0.01961	1009391525	sequence	KU295133.1 Escherichia coli strain BK33689 plasmid pBK33689, complete sequence
1.993e-06	2	2	2	2	0.01408	1009368191	sequence	DQ286390.1 Escherichia coli strain CA46 plasmid pColG, complete sequence
1.993e-06	2	2	1	3	1	1009394156	sequence	KY792879.1 Escherichia coli strain SKGH_42 beta-lactamase (blaTEM-120) gene, partial cds
1.993e-06	2	2	3	1	0.08824	1009362423	sequence	V00623.1 Escherichia coli partial transposon Tn-cam204 containing chloramphenicol acetyltransferase
1.993e-06	2	2	3	1	0.09677	1009368820	sequence	DQ849323.1 Escherichia coli isolate 2 plasmid TEM extended-spectrum beta-lactamase gene, complete cds
1.993e-06	2	2	2	1.5	0.03333	1009399907	sequence	MH846732.1 Escherichia coli strain 17-346F plasmid p17-346F clone c58 genomic sequence
1.993e-06	2	2	1	2	1	1009394893	sequence	KX465109.1 Escherichia coli strain DE2 extended spectrum beta-lactamase (blaTEM) gene, partial cds
1.993e-06	2	2	1	2	0.0137	1009400817	sequence	MH847686.1 Escherichia coli strain 13-032 plasmid p13-032 clone c216 genomic sequence
1.993e-06	2	2	1	2	4.222e-06	1009390182	sequence	LN877770.1 Escherichia coli genome assembly ERS742059, chromosome : I
1.993e-06	2	0	1	2	0.0001102	585056	no rank	Escherichia coli UMN026
1.993e-06	2	2	1	2	0.01075	1015672430	sequence	CU928148.1 Escherichia coli str. UMN026 plasmid p1ESCUM, complete genome
1.993e-06	2	2	2	1	0.006623	1009396652	sequence	LT985264.1 Escherichia coli strain 717 genome assembly, plasmid: RCS51TR717_p
1.993e-06	2	2	1	2	0.1111	1009381516	sequence	JX294484.1 Escherichia coli strain DF39TA beta-lactamase TEM-1 gene, partial cds
1.993e-06	2	2	2	1	0.001145	1009395062	sequence	MF535908.1 Escherichia coli strain 2269 plasmid pCTXM-2269, complete sequence
9.966e-07	1	1	26	2.12	1	1009398677	sequence	MH085994.1 Escherichia coli strain 13-092 chloramphenicol O-acetyltransferase (Cat) gene, partial cds
9.966e-07	1	1	31	1	0.0002254	1009393235	sequence	LT599825.1 Escherichia coli isolate E. coli NRZ14408 genome assembly, chromosome: NRZ14408_C
9.966e-07	1	1	20	1.5	0.006793	1009387651	sequence	LM995838.1 Escherichia coli genome assembly FHI20, scaffold scaffold-26_contig-0.0_1_1200133_[organism:Escherichia
9.966e-07	1	1	16	1.56	0.1524	1009396629	sequence	LT985241.1 Escherichia coli strain 721 genome assembly, plasmid: RCS40_p
9.966e-07	1	1	18	1	0.1488	1009392389	sequence	CP016040.1 Escherichia coli isolate Co6114 plasmid pC06114_6, complete sequence
9.966e-07	1	1	10	1	0.01656	1009396701	sequence	LT985313.1 Escherichia coli strain ECOR 25 genome assembly, plasmid: RCS92_pII
9.966e-07	1	1	10	1	0.3226	1009398676	sequence	MH085993.1 Escherichia coli strain 13-124 chloramphenicol O-acetyltransferase (Cat) gene, partial cds
9.966e-07	1	1	8	1	0.2051	1009385437	sequence	KJ701192.1 Escherichia coli strain 108 beta-lactamase (blaTEM) gene, partial cds
9.966e-07	1	1	1	8	1	1009376855	sequence	FJ997867.1 Escherichia coli strain D253TEM beta lactamase-like (TEM-1) gene, partial sequence
9.966e-07	1	1	8	1	0.002279	1009387593	sequence	LM995780.1 Escherichia coli genome assembly FHI28, scaffold scaffold-15_contig-6.0_1_215186_[organism:Escherichia
9.966e-07	1	1	3	2.33	0.03191	1009366816	sequence	AY508416.1 Escherichia coli isolate E21 beta-lactamase 5' flanking sequence
9.966e-07	1	0	6	1	0.0003623	1072458	no rank	Escherichia coli O7:K1
9.966e-07	1	1	6	1	0.0003623	1072459	no rank	Escherichia coli O7:K1 str. CE10
9.966e-07	1	1	6	1	0.1277	1009378739	sequence	HQ162130.1 Escherichia coli strain HZ54 TEM-2 extended-spectrum beta-lactamase gene, partial cds
9.966e-07	1	1	5	1	0.3125	1009389654	sequence	KR186210.1 Escherichia coli strain O166 EGYPT beta-lactamase (blaTEM) gene, partial cds_x0001_KR186211.1 Escherichia coli strain O124 EGYPT beta-lactamase (blaTEM) gene, partial cds
9.966e-07	1	1	4	1.25	0.00144	1009397310	sequence	AP018574.1 Escherichia coli MH13-051M plasmid pMH13-051M_3 DNA, complete genome
9.966e-07	1	1	5	1	0.00303	1009386412	sequence	LM996737.1 Escherichia coli genome assembly FHI8, scaffold scaffold-21_contig-14.1_1379_33497_[organism:Escherichia
9.966e-07	1	1	4	1	0.1379	1009368819	sequence	DQ849322.1 Escherichia coli isolate 1 plasmid TEM extended-spectrum beta-lactamase gene, complete cds
9.966e-07	1	1	4	1	0.01061	1009378492	sequence	GU371929.1 Escherichia coli plasmid pEC_L46, complete sequence
9.966e-07	1	0	4	1	0.000372	1311757	no rank	Escherichia coli ACN001
9.966e-07	1	1	4	1	0.009662	1015948316	sequence	KC853436.1 Escherichia coli ACN001 plasmid pACN001-C, complete sequence
9.966e-07	1	1	2	1.5	0.02247	1009394333	sequence	KX580715.1 Escherichia coli strain ZJ878 plasmid, partial sequence
9.966e-07	1	1	3	1	1	1009376025	sequence	FJ405215.1 Escherichia coli strain GD-8 plasmid TEM-1 beta-lactamase (TEM-1) gene, complete cds
9.966e-07	1	1	1	2	0.01724	1009377562	sequence	GQ149343.1 Escherichia coli plasmid pAm05WL6211, complete sequence
9.966e-07	1	1	2	1	0.01504	1009399141	sequence	MG773378.1 Escherichia coli strain WA8 plasmid PWA8, complete sequence
9.966e-07	1	1	2	1	0.0274	1009379904	sequence	JN588556.1 Escherichia coli strain Nellai aravind Inf-4081 beta-lactamase TEM-193 (blaTEM-193) gene, partial cds
9.966e-07	1	1	1	2	0.04167	1009376538	sequence	EU935739.1 Escherichia coli strain A plasmid pEK499, complete sequence
9.966e-07	1	1	2	1	0.008299	1009379929	sequence	HE603112.1 Escherichia coli HUSEC41 plasmid pHUSEC41-3 complete sequence
9.966e-07	1	1	2	1	0.08696	1009399503	sequence	CP032883.1 Escherichia coli strain SCEC020022 plasmid p4_020022, complete sequence
9.966e-07	1	1	2	1	0.01227	1009366815	sequence	AY508414.1 Escherichia coli isolate E9a beta-lactamase-like gene, partial sequence
9.966e-07	1	1	1	2	0.001057	1009396445	sequence	CP026723.1 Escherichia coli strain 266917_2 chromosome, complete genome
9.966e-07	1	1	2	1	0.002516	1009392633	sequence	KX254341.1 Escherichia coli strain JS-B60 plasmid pECJS-B60-267, complete sequence
9.966e-07	1	1	2	1	5.54e-05	1009396277	sequence	CP019259.1 Escherichia coli strain 13C1065T chromosome, complete genome
9.966e-07	1	1	2	1	0.008163	1009389234	sequence	KJ721803.1 Escherichia coli plasmid pHD0149-1, partial sequence
9.966e-07	1	1	2	1	0.001689	1009393238	sequence	LT599828.1 Escherichia coli isolate E. coli NRZ14408 genome assembly, plasmid: p14408_3
9.966e-07	1	1	2	1	0.007092	1009364362	sequence	AJ277653.1 Escherichia coli plasmid pGBG1
9.966e-07	1	1	1	2	0.01449	1009391129	sequence	LC056600.1 Escherichia coli plasmid pV308-a DNA, contig: V308-a_scaffold_19, strain: V308
9.966e-07	1	1	1	1	0.0004327	1009402871	sequence	CP041112.1 Escherichia coli strain ECCTRSRTH03 plasmid unnamed2, complete sequence
9.966e-07	1	1	1	1	0.03704	1009360584	sequence	X57972.1 E.coli IS1-like blaT-6 DNA for beta lactamase TEM6
9.966e-07	1	1	1	1	0.03846	1009360635	sequence	X57946.1 E.coli plasmid origin of replication
9.966e-07	1	1	1	1	0.005814	1009362521	sequence	U15632.1 Escherichia coli plasmid pColE1-EC50 colicin and lysis protein genes, complete cds
9.966e-07	1	1	1	1	0.04545	1009394218	sequence	KY402265.1 Escherichia coli strain EC13 16S rRNA methyltransferase (rmtB) gene, complete cds; truncated beta-lactamase (blaTEM) gene, complete sequence; and tnpA gene, partial sequence
9.966e-07	1	1	1	1	0.005319	1009362783	sequence	X91197.1 E.coli plasmid pQF50 DNA with polylinker and partial lacZ gene
9.966e-07	1	1	1	1	0.002151	1009363530	sequence	AJ001614.1 Escherichia coli plasmid pCAPs
9.966e-07	1	1	1	1	0.03226	1009386440	sequence	LM996765.1 Escherichia coli genome assembly FHI82, scaffold scaffold-8_contig-21.1_1647_3076_[organism:Escherichia
9.966e-07	1	1	1	1	0.01111	1009400905	sequence	MH847774.1 Escherichia coli strain 13-032 plasmid p13-032 clone c1569 genomic sequence
9.966e-07	1	1	1	1	0.009901	1009396672	sequence	LT985284.1 Escherichia coli strain 13948 genome assembly, plasmid: RCS76_pII
9.966e-07	1	1	1	1	0.03226	1009367603	sequence	AY832934.1 Escherichia coli isolate 147 beta-lactamase TEM (tem) gene, partial cds
9.966e-07	1	1	1	1	0.01053	1009396626	sequence	LT985238.1 Escherichia coli strain 692 genome assembly, plasmid: RCS29_pI
9.966e-07	1	1	1	1	0.01299	1009400034	sequence	MH846859.1 Escherichia coli strain 17-346F plasmid p17-346F clone c308 genomic sequence
9.966e-07	1	1	1	1	0.001337	1009396303	sequence	CP021101.1 Escherichia coli strain 13P477T plasmid p13P477T-9, complete sequence
1.096e-05	11	11	3	5	8.752e-07	564	species	Escherichia fergusonii
1.993e-06	2	0	3	2	5.52e-05	75663	no rank	environmental samples
1.993e-06	2	0	3	2	5.586e-05	237777	species	uncultured Escherichia sp.
1.993e-06	2	2	3	2	0.00358	1015211880	sequence	HE804047.1 Uncultured Escherichia sp. partial 16S rRNA gene, DGGE band IICTSVMMEC3
1.993e-06	2	0	1	2	1.257e-07	208962	species	Escherichia albertii
1.993e-06	2	2	1	2	4.017e-06	1015116993	sequence	CP034212.1 Escherichia albertii strain 2010C-3449 chromosome, complete genome
0.0004375	439	4	723	2.43	7.309e-06	570	genus	Klebsiella
0.0003727	374	52	590	2.45	2.41e-05	573	species	Klebsiella pneumoniae
0.0002103	211	211	7	48.7	0.004197	1009415052	sequence	LT968736.1 Klebsiella pneumoniae genome assembly, plasmid: 50
1.595e-05	16	5	50	1.78	2.54e-05	72407	subspecies	Klebsiella pneumoniae subsp. pneumoniae
6.976e-06	7	7	24	1.58	0.02797	1010040941	sequence	CP030859.1 Klebsiella pneumoniae subsp. pneumoniae strain JNM8C2 plasmid pKJNM8C2.2
2.99e-06	3	3	2	3.5	0.000424	1010041007	sequence	CP034200.2 Klebsiella pneumoniae subsp. pneumoniae strain KpvST383_NDM_OXA-48 chromosome, complete genome
9.966e-07	1	1	9	1.78	0.2903	1010040363	sequence	KR632748.1 Klebsiella pneumoniae subsp. pneumoniae strain NORAN2018 beta-lactamase TEM1 (blaTEM1) gene, partial cds
1.096e-05	11	11	4	7	0.03279	1009414569	sequence	MH684532.1 Klebsiella pneumoniae beta-lactamase TEM gene, partial cds
9.966e-06	10	10	17	2.65	0.2881	1009415355	sequence	MK264769.1 Klebsiella pneumoniae strain B11 plasmid pKPB11, complete sequence
8.969e-06	9	9	18	2.67	0.5806	1009407641	sequence	JN193525.1 Klebsiella pneumoniae plasmid pKP_STM17 beta lactamase TEM-1 (blaTEM-1) gene, partial cds
4.983e-06	5	5	8	5	0.0003659	1009413442	sequence	MG700550.1 Klebsiella pneumoniae strain st015788/2 plasmid pUJ-84KPC, complete sequence
4.983e-06	5	5	25	1.24	0.2174	1009407494	sequence	HQ849474.1 Klebsiella pneumoniae strain BCCS A2K beta-lactamase TEM (blaTEM) gene, partial cds
3.986e-06	4	4	12	1.08	0.008141	1009415059	sequence	LT968743.1 Klebsiella pneumoniae genome assembly, plasmid: 57
2.99e-06	3	3	11	1.18	0.006275	1009415638	sequence	CP039968.1 Klebsiella pneumoniae strain R1701 chromosome, complete genome
2.99e-06	3	3	2	5.5	0.06897	1009408318	sequence	JX442977.1 Klebsiella pneumoniae plasmid pKpQIL-SC29, complete sequence
2.99e-06	3	0	2	2	5.413e-06	39831	subspecies	Klebsiella pneumoniae subsp. rhinoscleromatis
2.99e-06	3	0	2	2	5.428e-06	861365	no rank	Klebsiella pneumoniae subsp. rhinoscleromatis SB3432
2.99e-06	3	3	2	2	5.835e-06	1015761627	sequence	FO203501.1 Klebsiella pneumoniae subsp. rhinoscleromatis strain SB3432, complete genome
2.99e-06	3	3	1	4	4.51e-05	1009413440	sequence	MG700548.1 Klebsiella pneumoniae strain UR15381 plasmid pUJ-1KPC, complete sequence
2.99e-06	3	3	1	4	1	1009407259	sequence	GU734690.1 Klebsiella pneumoniae strain 302T extended spectrum beta-lactamase TEM-1 (blaTem) gene, partial cds
1.993e-06	2	2	10	1.3	0.25	1009415062	sequence	LT968746.1 Klebsiella pneumoniae genome assembly, plasmid: 60
1.993e-06	2	2	6	1.67	0.2609	1009406623	sequence	EU274580.1 Klebsiella pneumoniae plasmid pML1708 extended-spectrum beta-lactamase TEM-162 gene, complete cds
1.993e-06	2	2	2	3.5	0.000766	1009415066	sequence	LT968750.1 Klebsiella pneumoniae genome assembly, plasmid: 64
1.993e-06	2	2	5	1.2	0.1613	1009405834	sequence	AY101764.1 Klebsiella pneumoniae class A beta-lactamase TEM-107 (blaTEM-107) gene, complete cds
1.993e-06	2	2	6	1	0.001653	1009411447	sequence	LT882698.1 Klebsiella pneumoniae strain Klebsiella pneumoniae KLPN57 genome assembly, plasmid: I
1.993e-06	2	2	2	2	0.2222	1009411340	sequence	KY867438.1 Klebsiella pneumoniae strain 6Cb chloramphenicol acetyltransferase (cat) gene, partial cds
1.993e-06	2	2	2	1.5	0.1	1009409095	sequence	KP240605.1 Klebsiella pneumoniae plasmid SSLT5 extended spectrum beta-lactamase gene, partial cds
1.993e-06	2	2	1	2	0.002075	1009409088	sequence	KJ187752.1 Klebsiella pneumoniae strain 7433 plasmid pTR2, complete sequence
9.966e-07	1	1	16	3	0.003123	1009413786	sequence	AP018584.1 Klebsiella pneumoniae MH16-335M plasmid pMH16-335M_1 DNA, complete genome
9.966e-07	1	1	17	1.24	0.2429	1009407496	sequence	HQ849477.1 Klebsiella pneumoniae strain BCCS A5K beta-lactamase TEM (blaTEM) gene, partial cds
9.966e-07	1	1	19	1	0.6129	1009411728	sequence	MF345936.1 Klebsiella pneumoniae strain SJ1 broad-spectrum beta-lactamase (blaTEM-1) gene, partial cds
9.966e-07	1	1	9	1	0.6923	1009409485	sequence	KR303752.1 Klebsiella pneumoniae strain T3 extended spectrum beta-lactamase (TEM) gene, partial cds
9.966e-07	1	1	3	2.67	1	1009409718	sequence	KT818790.1 Klebsiella pneumoniae strain NUST-10 extended spectrum beta-lactamase TEM gene, partial cds
9.966e-07	1	1	8	1	1	1009407448	sequence	HQ529916.1 Klebsiella pneumoniae strain HS-153 TEM-183 beta-lactamase (TEM-183) gene, complete cds
9.966e-07	1	1	5	1	0.003852	1009408117	sequence	JQ319767.1 Klebsiella pneumoniae strain BB1090 plasmid pB1021, complete sequence
9.966e-07	1	1	1	4	0.00495	1009411292	sequence	KY781949.1 Klebsiella pneumoniae isolate Kp41 plasmid pKp41M, complete sequence
9.966e-07	1	1	1	4	0.0004254	1009413779	sequence	AP018577.1 Klebsiella pneumoniae MH15-289M plasmid pMH15-289M_1 DNA, complete genome
9.966e-07	1	1	3	1.33	0.003212	1009415163	sequence	CP034281.1 Klebsiella pneumoniae strain I72, complete genome
9.966e-07	1	1	4	1	0.007366	1009415065	sequence	LT968749.1 Klebsiella pneumoniae genome assembly, plasmid: 63
9.966e-07	1	1	3	1	0.03704	1009414092	sequence	MH369810.1 Klebsiella pneumoniae strain Y31T beta-lactamase TEM1 (blaTEM1) gene, partial cds
9.966e-07	1	1	2	1.5	0.001095	1009414595	sequence	CP031798.1 Klebsiella pneumoniae strain QMP B2-170 chromosome, complete genome
9.966e-07	1	1	3	1	0.09677	1009407742	sequence	JF949915.1 Klebsiella pneumoniae strain 229 beta-lactamase TEM-1 (blaTEM-1) gene, partial cds
9.966e-07	1	1	2	1	0.09091	1009412226	sequence	CP024499.1 Klebsiella pneumoniae strain KSB1_4E chromosome, complete genome
9.966e-07	1	1	2	1	0.0241	1009409659	sequence	LC109952.1 Klebsiella pneumoniae gene for 16S ribosomal RNA, partial sequence, strain: UR8
9.966e-07	1	1	1	2	0.04348	1009408422	sequence	KF268357.1 Klebsiella pneumoniae insertion sequence IS26, partial sequence; and beta-lactamase TEM-1 (blaTEM-1) gene, complete cds
9.966e-07	1	1	1	1	0.02632	1009407685	sequence	JN002399.1 Klebsiella pneumoniae plasmid pKP_STM13 beta lactamase TEM-1 (blaTEM-1) gene, partial cds
9.966e-07	1	1	1	1	1	1009407681	sequence	JN002395.1 Klebsiella pneumoniae plasmid pKP_STM7 beta lactamase TEM-1 (blaTEM-1) gene, partial cds
9.966e-07	1	1	1	1	0.0004027	1009415067	sequence	LT968751.1 Klebsiella pneumoniae genome assembly, plasmid: 65
2.292e-05	23	4	24	2.08	6.476e-06	244366	species	Klebsiella variicola
7.973e-06	8	8	7	1.71	3.853e-05	1015244681	sequence	CP008700.1 Klebsiella variicola strain KP5-1, complete genome
6.976e-06	7	7	6	2.83	0.002193	1015244938	sequence	CP032354.1 Klebsiella variicola strain 15WZ-82 chromosome, complete genome
3.986e-06	4	4	10	1.7	0.001954	1015244710	sequence	CP009274.2 Klebsiella variicola strain DX120E, complete genome
1.395e-05	14	14	45	2.89	3.996e-06	548	species	Klebsiella aerogenes
1.196e-05	12	1	18	3.72	3.617e-06	1134687	species	Klebsiella michiganensis
9.966e-06	10	10	9	5.56	0.0002154	1015872940	sequence	CP011077.1 Klebsiella michiganensis strain RC10, complete genome
9.966e-07	1	1	7	2.14	0.000851	1191061	no rank	Klebsiella michiganensis E718
5.979e-06	6	1	10	1.6	7.436e-07	571	species	Klebsiella oxytoca
2.99e-06	3	2	3	1.33	0.001312	1333852	no rank	Klebsiella oxytoca KONIH1
9.966e-07	1	1	2	1	0.02857	1015956917	sequence	CP008791.1 Klebsiella oxytoca KONIH1 plasmid pKPC-727, complete sequence
1.993e-06	2	2	5	2	0.001326	1009405261	sequence	LR607357.1 Klebsiella oxytoca strain 4928STDY7387763 genome assembly, chromosome: 1
3.986e-06	4	4	15	1.33	4.928e-06	1463165	species	Klebsiella quasipneumoniae
1.993e-06	2	1	5	1.6	9.785e-06	1972757	species	Klebsiella sp. PO552
9.966e-07	1	1	1	1	0.002141	1016237952	sequence	CP037445.1 Klebsiella sp. PO552 plasmid p4, complete sequence
0.0001286	129	0	361	1.99	5.179e-06	590	genus	Salmonella
0.0001236	124	11	354	1.99	6.057e-06	28901	species	Salmonella enterica
9.667e-05	97	19	287	1.71	1.34e-05	59201	subspecies	Salmonella enterica subsp. enterica
1.893e-05	19	17	38	1.74	0.0001496	70803	no rank	Salmonella enterica subsp. enterica serovar Minnesota
1.993e-06	2	2	16	1.31	0.07048	1010035246	sequence	CP017722.1 Salmonella enterica subsp. enterica serovar Minnesota strain CFSAN017963 plasmid pCFSAN017963_02, complete sequence
1.595e-05	16	7	59	1.54	9.211e-05	90371	no rank	Salmonella enterica subsp. enterica serovar Typhimurium
2.99e-06	3	3	31	1.45	1	1014450027	sequence	DQ205476.1 Salmonella typhimurium strain CQCS0304-3 chloramphenicol acetyltransferase (cat1) gene, partial cds
2.99e-06	3	3	13	1.46	0.1711	1014450145	sequence	DQ916413.1 Salmonella typhimurium plasmid pAnkS, complete sequence
9.966e-07	1	1	3	1	0.024	1014449840	sequence	AJ634602.1 Salmonella enterica subsp. enterica serovar Typhimurium plasmid pFPTB1 delta tnpA, ORF294, tetA, tetR, blaTEM, tnpR and tnp genes
9.966e-07	1	1	2	1	0.008889	1014449797	sequence	AY333434.1 Salmonella typhimurium plasmid pU302L, complete sequence
9.966e-07	1	1	1	1	0.00198	1014449000	sequence	L05392.1 Salmonella enterica subsp. enterica serovar Typhimurium plasmid NTP16, complete sequence
7.973e-06	8	0	29	2.45	0.0001322	28144	no rank	Salmonella enterica subsp. enterica serovar Derby
7.973e-06	8	8	29	2.45	0.2302	1009828412	sequence	JX566769.1 Salmonella enterica subsp. enterica serovar Derby plasmid pSD5.6, complete sequence
6.976e-06	7	4	11	2.36	2.252e-05	90370	no rank	Salmonella enterica subsp. enterica serovar Typhi
2.99e-06	3	3	9	2.22	0.005114	1014448583	sequence	JF757238.2 Salmonella enterica subsp. enterica serovar Typhi strain 27 StyI restriction-modification system gene cluster, complete sequence
6.976e-06	7	7	3	8.33	6.432e-05	570935	no rank	Salmonella enterica subsp. enterica serovar Pomona
4.983e-06	5	0	2	3.5	9.537e-05	117541	no rank	Salmonella enterica subsp. enterica serovar Ohio
4.983e-06	5	5	2	3.5	0.02564	1014572735	sequence	FN179347.1 Salmonella enterica subsp. tetracycline and ampicillin resistance transposons Tn1721-like and Tn3-like in plasmid pUO-SoR1, isolate LSP 334/94
2.99e-06	3	0	16	1.81	6.491e-05	28150	no rank	Salmonella enterica subsp. enterica serovar Senftenberg
2.99e-06	3	3	16	1.81	0.2909	1009828593	sequence	KF420127.1 Salmonella enterica subsp. enterica serovar Senftenberg betalactamase-TEM1 gene, partial cds
2.99e-06	3	0	10	2.1	3.063e-05	149539	no rank	Salmonella enterica subsp. enterica serovar Enteritidis
2.99e-06	3	3	10	2.1	0.0146	1014637320	sequence	AY079201.1 Salmonella enteritidis serovar Enteritidis plasmid pC, complete sequence
1.993e-06	2	1	19	1.11	0.0002025	611	no rank	Salmonella enterica subsp. enterica serovar Heidelberg
9.966e-07	1	1	1	2	1	1009421231	sequence	GU727532.1 Salmonella enterica subsp. enterica serovar Heidelberg strain 20D3 plasmid TEM-1 beta-lactamase gene, partial cds
1.993e-06	2	0	10	1.2	0.0001194	605	no rank	Salmonella enterica subsp. enterica serovar Pullorum
1.993e-06	2	2	10	1.2	0.07692	1009421116	sequence	GU949535.1 Salmonella enterica subsp. enterica serovar Pullorum strain S06004 plasmid pSPI12, complete sequence
1.993e-06	2	2	1	2	1.668e-05	2511819	no rank	Salmonella enterica subsp. enterica serovar Brancaster
9.966e-07	1	0	21	1.29	0.0001425	595	no rank	Salmonella enterica subsp. enterica serovar Infantis
9.966e-07	1	1	20	1.2	0.0315	1009420600	sequence	JQ899055.1 Salmonella enterica subsp. enterica serovar Infantis strain Tc_34/13 plasmid IncHI1, partial sequence
9.966e-07	1	1	10	1	8.466e-05	1010000755	sequence	LR134146.1 Salmonella enterica subsp. enterica strain NCTC6759 genome assembly, chromosome: 1
9.966e-07	1	1	4	1	1.313e-05	913070	no rank	Salmonella enterica subsp. enterica serovar Gaminara
9.966e-07	1	0	1	1	8.249e-05	48409	no rank	Salmonella enterica subsp. enterica serovar Virchow
9.966e-07	1	0	1	1	0.0004769	465517	no rank	Salmonella enterica subsp. enterica serovar Virchow str. SL491
9.966e-07	1	1	1	1	0.001692	1015579121	sequence	CP001148.1 Salmonella enterica subsp. enterica serovar Virchow str. SL491 plasmid pSL491_5, complete sequence
9.966e-06	10	0	17	3.41	2.732e-06	59202	subspecies	Salmonella enterica subsp. salamae
9.966e-06	10	0	17	3.41	3.895e-05	2500152	no rank	Salmonella enterica subsp. salamae serovar 42:r:-
9.966e-06	10	10	17	3.41	0.2576	1016256639	sequence	CP034697.1 Salmonella enterica subsp. salamae serovar 42:r:- strain RSE42 chromosome, complete genome
4.983e-06	5	5	3	4.33	0.03093	1009836020	sequence	CP009410.2 Salmonella enterica strain CFSAN007405 plasmid pCFSAN007405_01, complete sequence
9.966e-07	1	1	1	1	5.168e-07	59203	subspecies	Salmonella enterica subsp. arizonae
4.983e-06	5	0	6	2.5	2.653e-05	599	species	Salmonella sp.
4.983e-06	5	5	6	2.5	0.006369	1009420965	sequence	MH884653.1 Salmonella sp. strain Sa27 plasmid pSa27-TC-CIP, complete sequence
0.0001266	127	5	622	1.53	0.000122	620	genus	Shigella
6.278e-05	63	7	228	1.53	0.0002371	623	species	Shigella flexneri
9.966e-06	10	10	41	1.15	0.09579	1009427574	sequence	LC369442.1 Shigella flexneri S. flexneri-f20 blaTEM-1 gene for extended-spectrum beta-lactamase, partial cds
9.966e-06	10	10	24	1.5	0.004406	591020	no rank	Shigella flexneri 2002017
7.973e-06	8	8	33	2.48	0.06574	1009426693	sequence	AF177050.1 Shigella flexneri plasmid pWR100, partial sequence
7.973e-06	8	8	37	1.19	0.1205	1009427580	sequence	LC369448.1 Shigella flexneri S. flexneri-f22 blaTEM-1 gene for extended-spectrum beta-lactamase, partial cds
5.979e-06	6	6	26	1.12	0.0574	1009427578	sequence	LC369446.1 Shigella flexneri S. flexneri-f21 blaTEM-1 gene for extended-spectrum beta-lactamase, partial cds
5.979e-06	6	6	13	1.38	0.03916	1009427582	sequence	LC369450.1 Shigella flexneri S. flexneri-f26 blaTEM-1 gene for extended-spectrum beta-lactamase, partial cds
4.983e-06	5	5	24	1.83	0.01147	1009427593	sequence	CP026803.1 Shigella flexneri strain 89-141 chromosome, complete genome
9.966e-07	1	1	9	1	0.04186	1009427568	sequence	LC369436.1 Shigella flexneri S. flexneri-f15 blaTEM-1 gene for extended-spectrum beta-lactamase, partial cds
9.966e-07	1	1	8	1	1	1009427016	sequence	DQ211973.1 Shigella flexneri TEM extended-spectrum beta-lactamase gene, complete cds
9.966e-07	1	1	2	1	0.02299	1009427232	sequence	JF813186.1 Shigella flexneri strain 2a 301 plasmid pSF301-1, complete sequence
4.186e-05	42	4	265	1.5	0.0006581	624	species	Shigella sonnei
1.395e-05	14	14	40	2.48	0.1826	1009428256	sequence	LC369466.1 Shigella sonnei S. sonnei-f77 blaTEM-1 gene for extended-spectrum beta-lactamase, partial cds
1.196e-05	12	12	104	1.37	0.2337	1009428258	sequence	LC369468.1 Shigella sonnei S. sonnei-f79 blaTEM-1 gene for extended-spectrum beta-lactamase, partial cds
6.976e-06	7	7	62	1.11	0.248	1009428246	sequence	LC369456.1 Shigella sonnei S. sonnei -f18 blaTEM-1 gene for extended-spectrum beta-lactamase, partial cds
4.983e-06	5	5	36	1.42	0.1412	1009428263	sequence	LC369473.1 Shigella sonnei S. sonnei-f87 blaTEM-1 gene for extended-spectrum beta-lactamase, partial cds
5.979e-06	6	0	32	1.38	3.048e-05	621	species	Shigella boydii
4.983e-06	5	5	15	1.67	0.03326	1009425752	sequence	HQ404303.1 Shigella boydii plasmid pSB13, complete sequence
9.966e-07	1	1	16	1	0.0009084	344609	no rank	Shigella boydii CDC 3083-94
4.983e-06	5	0	38	2.24	0.3333	1076164	species	Shigella sp. Sh_2011b
4.983e-06	5	5	38	2.24	0.3333	1015851992	sequence	JF313465.1 Shigella sp. Sh_2011b plasmid unknown beta-lactamase TEM (blaTEM) gene, partial cds
2.99e-06	3	2	5	1.2	2.852e-06	622	species	Shigella dysenteriae
9.966e-07	1	1	2	1	4.249e-05	1009426573	sequence	CP026842.1 Shigella dysenteriae strain ATCC 9754 chromosome, complete genome
2.99e-06	3	0	2	1.5	0.4	1076160	species	Shigella sp. Sh_2011O
2.99e-06	3	3	2	1.5	0.4	1015851988	sequence	JF339985.1 Shigella sp. Sh_2011O plasmid R100 chloramphenicol-resistant catA1 (catA1) gene, partial cds
3.787e-05	38	1	116	1.66	9.62e-07	547	genus	Enterobacter
3.588e-05	36	4	110	1.7	1.558e-06	354276	species group	Enterobacter cloacae complex
1.694e-05	17	2	59	1.69	2.4e-06	550	species	Enterobacter cloacae
7.973e-06	8	8	38	1.66	0.5	1009355168	sequence	KY867443.1 Enterobacter cloacae strain 11Ea beta-lactamase TEM-1 (blaTEM) gene, partial cds
2.99e-06	3	3	5	3	0.01701	1009355941	sequence	MH909344.1 Enterobacter cloacae strain 12949 plasmid p12949-FIIY, complete sequence
1.993e-06	2	2	7	1.86	0.4118	1009353849	sequence	KF768579.1 Enterobacter cloacae strain EC53 beta-lactamase TEM-1 gene, partial cds
9.966e-07	1	1	2	1	0.003876	1009354239	sequence	KM877517.1 Enterobacter cloacae strain CRE623 plasmid pIMP-HB623, complete sequence
9.966e-07	1	0	1	1	5.73e-05	1004577561	assembly	GCF_003053755.1 Enterobacter cloacae strain=AR_0093
9.966e-07	1	1	1	1	0.006803	1004577563	sequence	NZ_CP027605.1 UNVERIFIED_ORG: Enterobacter cloacae strain AR_0093 plasmid unnamed1, complete sequence
1.196e-05	12	7	39	1.85	5.2e-06	158836	species	Enterobacter hormaechei
2.99e-06	3	3	8	2.5	0.03524	1014786072	sequence	CP030077.1 Enterobacter hormaechei strain 20710 plasmid p3-20710, complete sequence
9.966e-07	1	1	6	1	1.213e-05	1812934	subspecies	Enterobacter hormaechei subsp. hoffmannii
9.966e-07	1	1	6	1	3.087e-06	301105	subspecies	Enterobacter hormaechei subsp. hormaechei
2.99e-06	3	3	3	1.33	8.071e-07	1812935	species	Enterobacter roggenkampii
9.966e-07	1	0	4	1	2.704e-05	42895	species	Enterobacter sp.
9.966e-07	1	1	4	1	0.05714	1009925467	sequence	MH221597.1 Enterobacter sp. strain EN-314T 16S ribosomal RNA gene, partial sequence
1.395e-05	14	0	51	2.14	6.421e-07	544	genus	Citrobacter
8.969e-06	9	0	18	2.78	5.67e-07	1344959	species group	Citrobacter freundii complex
8.969e-06	9	0	18	2.78	1.787e-06	546	species	Citrobacter freundii
3.986e-06	4	4	4	5	1.468e-05	1009348623	sequence	CP018810.1 Citrobacter freundii strain BD genome
1.993e-06	2	2	3	2.67	0.01579	1009348805	sequence	MF072963.1 Citrobacter freundii strain P10159 plasmid pP10159-3, complete sequence
1.993e-06	2	2	4	1	0.03922	1009349001	sequence	MK050973.1 Citrobacter freundii plasmid pCRE12-KPC, complete sequence
9.966e-07	1	1	1	1	0.000291	1009348984	sequence	MH919378.1 Citrobacter freundii strain CRE3 plasmid pCRE3-KPC, complete sequence
3.986e-06	4	3	27	1.96	9.794e-06	2546350	species	Citrobacter sp. LY-1
9.966e-07	1	1	10	1	0.05814	1016257427	sequence	CP037862.1 Citrobacter sp. LY-1 plasmid unnamed1, complete sequence
9.966e-07	1	0	4	1	0.125	462354	species	Citrobacter sp. Da-14
9.966e-07	1	1	4	1	0.125	1015577965	sequence	EU073953.2 Citrobacter sp. Da-14 16S ribosomal RNA gene, partial sequence
8.969e-06	9	0	41	1.27	1.319e-06	191675	no rank	unclassified Enterobacteriaceae
5.979e-06	6	0	27	1.37	1.846e-06	36866	no rank	unclassified Enterobacteriaceae (miscellaneous)
3.986e-06	4	3	12	1.83	2.982e-06	693444	species	Enterobacteriaceae bacterium strain FGI 57
9.966e-07	1	1	3	1	6.404e-05	1015717833	sequence	CP003938.1 Enterobacteriaceae bacterium strain FGI 57, complete genome
1.993e-06	2	0	11	1	0.0007705	1849603	species	Enterobacteriaceae bacterium
9.966e-07	1	1	3	1	0.5	1016117530	sequence	MF593881.1 Enterobacteriaceae bacterium strain ENTSF 8-3 beta-lactamase TEM (blaTEM) gene, partial cds
9.966e-07	1	1	1	1	0.01818	1016117532	sequence	MF593883.1 Enterobacteriaceae bacterium strain ENTSF 33-2 beta-lactamase TEM (blaTEM) gene, partial cds
2.99e-06	3	0	14	1.07	8.508e-07	84563	no rank	ant, tsetse, mealybug, aphid, etc. endosymbionts
9.966e-07	1	0	6	1	1.258e-05	472825	genus	Candidatus Purcelliella
9.966e-07	1	0	6	1	1.258e-05	472834	species	Candidatus Purcelliella pentastirinorum
9.966e-07	1	1	6	1	2.665e-05	1015583601	sequence	CP028374.1 Candidatus Purcelliella pentastirinorum strain OLIH chromosome, complete genome
9.966e-07	1	0	4	1.25	1.211e-05	1302410	genus	Candidatus Annandia
9.966e-07	1	0	4	1.25	1.221e-05	1302411	species	Candidatus Annandia adelgestsuga
9.966e-07	1	1	4	1.25	1.227e-05	1015945003	sequence	CP026513.1 Candidatus Annandia adelgestsuga isolate ENA chromosome
9.966e-07	1	0	4	1	5.549e-07	146507	no rank	aphid secondary symbionts
9.966e-07	1	0	4	1	1.008e-06	568987	genus	Candidatus Hamiltonella
9.966e-07	1	1	4	1	1.01e-06	138072	species	Candidatus Hamiltonella defensa
6.976e-06	7	0	10	4.4	2.646e-06	1335483	genus	Shimwellia
6.976e-06	7	7	10	4.4	2.646e-06	563	species	Shimwellia blattae
4.983e-06	5	0	35	1.34	8.582e-06	1903434	genus	Atlantibacter
4.983e-06	5	5	35	1.34	8.609e-06	565	species	Atlantibacter hermannii
4.983e-06	5	0	23	1.39	1.27e-06	158483	genus	Cedecea
3.986e-06	4	4	16	1.56	1.141e-06	158822	species	Cedecea neteri
9.966e-07	1	1	7	1	1.848e-06	158823	species	Cedecea lapagei
1.993e-06	2	0	7	2.43	8.525e-07	579	genus	Kluyvera
1.993e-06	2	0	7	2.43	1.685e-06	73098	species	Kluyvera georgiana
1.993e-06	2	2	7	2.43	1.689e-06	1010042043	sequence	CP022114.1 Kluyvera georgiana strain YDC799, complete genome
1.993e-06	2	0	13	1	8.235e-07	160674	genus	Raoultella
1.993e-06	2	0	12	1	4.122e-06	54291	species	Raoultella ornithinolytica
1.993e-06	2	2	12	1	0.01474	1009962461	sequence	MK510953.1 Raoultella ornithinolytica B1645-1 plasmid pCYNDM01, complete sequence
9.966e-07	1	0	3	1	2.639e-05	47938	no rank	environmental samples
9.966e-07	1	0	3	1	2.683e-05	218034	species	uncultured Enterobacteriaceae bacterium
9.966e-07	1	1	3	1	0.09677	1015165989	sequence	JQ516488.1 Uncultured Enterobacteriaceae bacterium clone 0907_Mf_HT2_B4 16S ribosomal RNA gene, partial sequence
9.966e-07	1	0	2	1	9.195e-08	83654	genus	Leclercia
9.966e-07	1	0	2	1	1.971e-07	83655	species	Leclercia adecarboxylata
9.966e-07	1	1	2	1	0.06897	1014382830	sequence	JF910132.1 Leclercia adecarboxylata strain S86b plasmid pLA86b beta-lactamase (blaTEM-1) gene, complete cds; and 16S rRNA methylase (rmtB) gene, partial cds
9.966e-07	1	0	2	1	7.38e-08	413496	genus	Cronobacter
9.966e-07	1	0	2	1	3.053e-07	28141	species	Cronobacter sakazakii
9.966e-07	1	1	2	1	0.007812	1009828270	sequence	KY978629.1 Cronobacter sakazakii strain 505108 plasmid p505108-NDM, complete sequence
0.0001036	104	2	267	1.66	1.738e-06	1903409	family	Erwiniaceae
6.777e-05	68	0	178	1.76	2.695e-06	53335	genus	Pantoea
6.577e-05	66	57	161	1.84	1.526e-05	553	species	Pantoea ananatis
8.969e-06	9	9	29	2.83	0.3452	1009357480	sequence	CP022428.1 Pantoea ananatis strain YJ76 plasmid p_unamed3 sequence
9.966e-07	1	0	8	1	1.838e-06	66269	species	Pantoea stewartii
9.966e-07	1	0	8	1	1.846e-06	66271	subspecies	Pantoea stewartii subsp. stewartii
9.966e-07	1	1	8	1	1.867e-06	660596	no rank	Pantoea stewartii subsp. stewartii DC283
9.966e-07	1	1	3	1	1.766e-07	470934	species	Pantoea vagans
2.093e-05	21	0	45	1.36	1.632e-06	32199	genus	Buchnera
2.093e-05	21	1	45	1.36	1.637e-06	9	species	Buchnera aphidicola
9.966e-06	10	0	1	13	1.629e-06	2173854	no rank	Buchnera aphidicola (Melanaphis sacchari)
9.966e-06	10	10	1	13	1.658e-06	1016250080	sequence	CP029161.1 Buchnera aphidicola (Melanaphis sacchari) strain LSU chromosome, complete genome
1.993e-06	2	0	5	1.4	1.208e-05	98804	no rank	Buchnera aphidicola (Tuberolachnus salignus)
1.993e-06	2	2	5	1.4	2.364e-05	1014489218	sequence	LN890285.1 Buchnera aphidicola (Tuberolachnus salignus) strain BTs genome assembly, chromosome: 1
1.993e-06	2	0	5	1	1.234e-05	1241884	no rank	Buchnera aphidicola (Therioaphis trifolii)
1.993e-06	2	2	5	1	1.237e-05	1015921726	sequence	CP032996.1 Buchnera aphidicola (Therioaphis trifolii) strain Tma chromosome, complete genome
1.993e-06	2	2	2	2	1.513e-05	1009181832	sequence	LT667500.1 Buchnera aphidicola strain BCifornacula genome assembly, chromosome: 1
9.966e-07	1	0	3	1	7.161e-06	1241878	no rank	Buchnera aphidicola (Sarucallis kahawaluokalani)
9.966e-07	1	1	3	1	7.185e-06	1015921695	sequence	CP032999.1 Buchnera aphidicola (Sarucallis kahawaluokalani) strain Ska chromosome
9.966e-07	1	0	3	1	5.268e-06	2315802	no rank	Buchnera aphidicola (Aphis helianthi)
9.966e-07	1	1	3	1	5.36e-06	1016253448	sequence	CP034894.1 Buchnera aphidicola (Aphis helianthi) strain Ahe chromosome, complete genome
9.966e-07	1	0	1	1	1.759e-06	118110	no rank	Buchnera aphidicola (Schlechtendalia chinensis)
9.966e-07	1	1	1	1	6.088e-06	1014573588	sequence	CP011299.1 Buchnera aphidicola (Schlechtendalia chinensis) strain SC, complete genome
9.966e-07	1	1	1	1	2.112e-06	98794	no rank	Buchnera aphidicola (Schizaphis graminum)
1.096e-05	11	2	32	1.25	7.44e-07	551	genus	Erwinia
3.986e-06	4	3	7	1.57	5.232e-06	79967	species	Erwinia pyrifoliae
9.966e-07	1	0	5	1	0.002353	644651	no rank	Erwinia pyrifoliae DSM 12163
9.966e-07	1	1	5	1	0.01053	1015690522	sequence	FN392236.1 Erwinia pyrifoliae DSM 12163 complete plasmid pEP2.6
1.993e-06	2	0	5	1.4	1.252e-06	552	species	Erwinia amylovora
1.993e-06	2	0	4	1.5	9.174e-06	889211	no rank	Erwinia amylovora ATCC BAA-2158
1.993e-06	2	2	4	1.5	0.0181	1015775454	sequence	AY123047.1 Erwinia amylovora plasmid pEA2.8 complete sequence
1.993e-06	2	2	6	1	4.994e-06	215689	species	Erwinia sp. Ejp617
9.966e-07	1	0	10	1	2.413e-06	1619313	species	Erwinia gerundensis
9.966e-07	1	1	10	1	0.0001881	1016044616	sequence	LN907827.1 Erwinia sp. EM595 genome assembly EM595, chromosome : 1
1.993e-06	2	0	11	2.27	1.419e-06	82986	genus	Tatumella
9.966e-07	1	1	6	3.33	1.392e-06	53336	species	Tatumella citrea
9.966e-07	1	0	5	1	0.0001896	642227	species	Tatumella morbirosei
9.966e-07	1	1	5	1	0.001268	1015689692	sequence	AF022806.1 Plasmid pUCD5000, complete plasmid sequence
4.883e-05	49	0	164	1.99	6.919e-07	1903411	family	Yersiniaceae
2.691e-05	27	0	55	1.75	7.834e-07	629	genus	Yersinia
2.292e-05	23	0	38	1.84	3.274e-06	1649845	species group	Yersinia pseudotuberculosis complex
2.292e-05	23	2	35	1.86	4.712e-05	632	species	Yersinia pestis
1.395e-05	14	14	8	2.62	0.03922	1009429960	sequence	KC146007.1 Yersinia pestis plasmid clone 001, partial sequence
4.983e-06	5	5	19	1.89	0.2603	1009429961	sequence	KC146008.1 Yersinia pestis plasmid clone 002, partial sequence
1.993e-06	2	2	4	1	0.01078	1009430268	sequence	CP009835.1 Yersinia pestis strain KIM5 plasmid pCD, complete sequence
3.986e-06	4	4	13	1.69	2.215e-06	29486	species	Yersinia ruckeri
1.296e-05	13	0	64	1.78	4.68e-07	613	genus	Serratia
5.979e-06	6	6	21	3.33	9.459e-06	1759437	species	Serratia sp. YD25
4.983e-06	5	3	34	1.03	1.244e-06	615	species	Serratia marcescens
9.966e-07	1	1	24	1	0.8	1009422383	sequence	GU991998.1 Serratia marcescens strain CH1 beta-lactamase (bla) gene, complete cds
9.966e-07	1	1	2	1	0.003115	1009421805	sequence	X98513.1 S.marcescens hasF gene
1.993e-06	2	0	2	1	3.553e-07	138074	species	Serratia symbiotica
1.993e-06	2	2	2	1	3.153e-06	1014628880	sequence	LN890288.1 Serratia symbiotica strain STs genome assembly, chromosome: 1
7.973e-06	8	0	39	2.85	2.281e-06	34037	genus	Rahnella
5.979e-06	6	6	32	3.25	4.746e-06	34038	species	Rahnella aquatilis
9.966e-07	1	0	5	1	0.0005742	657335	species	Rahnella sp. WMR114
9.966e-07	1	1	5	1	0.001219	1015697695	sequence	FN429022.1 Rahnella sp. WMR114 plasmid pHW114A, complete sequence, strain WMR114
9.966e-07	1	1	2	1	4.048e-07	1805933	species	Rahnella sp. ERMR1:05
9.966e-07	1	0	6	1	1.292e-06	1964366	genus	Nissabacter
9.966e-07	1	0	6	1	1.292e-06	2126321	species	Nissabacter sp. SGAir0207
9.966e-07	1	1	6	1	1.673e-06	1016248363	sequence	CP028035.1 Nissabacter sp. SGAir0207 chromosome, complete genome
3.289e-05	33	0	94	1.82	8.218e-07	1903414	family	Morganellaceae
3.089e-05	31	0	76	2.01	3.326e-06	583	genus	Proteus
2.99e-05	30	23	75	2.03	6.807e-06	584	species	Proteus mirabilis
2.99e-06	3	3	11	2	0.141	1009417607	sequence	AY529705.1 Proteus mirabilis plasmid pQM252D3 beta-lactamase (blaTEM-2) gene, complete cds
1.993e-06	2	2	1	2	0.03226	1009419215	sequence	MH266615.1 Proteus mirabilis strain S3 TEM family extended spectrum beta-lactamase (blaTEM) gene, partial cds
9.966e-07	1	1	15	1	0.5	1009418146	sequence	JX050178.1 Proteus mirabilis strain H611 extended-spectrum beta-lactamase TEM-199 (blaTEM-199) gene, partial cds
9.966e-07	1	1	1	1	0.008772	1009417549	sequence	AF091113.2 Proteus mirabilis plasmid pANG-1 beta-lactamase (TEM-67) gene, complete cds
9.966e-07	1	0	1	1	2.808e-07	183417	species	Proteus hauseri
9.966e-07	1	1	1	1	5.219e-06	1015011674	sequence	CP026364.1 Proteus hauseri strain 15H5D-4a chromosome, complete genome
9.966e-07	1	0	16	1	1.585e-06	581	genus	Morganella
9.966e-07	1	0	16	1	1.588e-06	582	species	Morganella morganii
9.966e-07	1	1	14	1	0.1918	1009416952	sequence	AF093512.1 Morganella morganii extended-spectrum TEM-10 beta-lactamase (bla TEM-10) gene, partial cds
9.966e-07	1	0	1	1	1.833e-07	637	genus	Arsenophonus
9.966e-07	1	0	1	1	0.001603	272776	species	Arsenophonus endosymbiont of Trialeurodes hutchingsi
9.966e-07	1	1	1	1	0.001603	1015315634	sequence	AY587140.1 Arsenophonus endosymbiont of Trialeurodes hutchingsi 16S ribosomal RNA gene, partial sequence; tRNA-Glu gene, complete sequence; and 23S ribosomal RNA gene, partial sequence
7.973e-06	8	0	24	1.38	6.934e-07	1903412	family	Hafniaceae
6.976e-06	7	1	21	1.43	1.139e-06	635	genus	Edwardsiella
2.99e-06	3	3	3	3.33	9.552e-07	67780	species	Edwardsiella ictaluri
1.993e-06	2	0	5	1.4	1.297e-06	636	species	Edwardsiella tarda
1.993e-06	2	2	5	1.4	0.0008405	1009432175	sequence	MG228259.1 Edwardsiella tarda strain 9.4 plasmid p9.4_1
9.966e-07	1	0	8	1	7.315e-06	1263550	species	Edwardsiella piscicida
9.966e-07	1	1	8	1	0.004585	1015930344	sequence	MG212498.1 Edwardsiella piscicida strain PB07-309 plasmid pPB07309, complete sequence
9.966e-07	1	0	3	1	2.563e-07	568	genus	Hafnia
9.966e-07	1	0	3	1	5.346e-07	569	species	Hafnia alvei
9.966e-07	1	1	3	1	8.57e-05	1009403657	sequence	CP015379.1 Hafnia alvei strain HUMV-5920, complete genome
5.979e-06	6	0	13	1.31	1.125e-07	1903410	family	Pectobacteriaceae
4.983e-06	5	0	7	1.57	1.622e-07	122277	genus	Pectobacterium
2.99e-06	3	3	1	3	1.62e-07	1905730	species	Pectobacterium parmentieri
1.993e-06	2	0	6	1.33	3.09e-07	554	species	Pectobacterium carotovorum
9.966e-07	1	1	4	1.5	2.784e-05	1009358399	sequence	KT351734.1 Pectobacterium carotovorum plasmid Drgb3, complete sequence
9.966e-07	1	0	2	1	8.116e-07	78398	subspecies	Pectobacterium carotovorum subsp. odoriferum
9.966e-07	1	1	2	1	8.133e-07	1014348050	sequence	CP009678.1 Pectobacterium carotovorum subsp. odoriferum strain BC S7, complete genome
9.966e-07	1	0	2	1	1.509e-07	71655	genus	Brenneria
9.966e-07	1	1	2	1	4.473e-07	55210	species	Brenneria nigrifluens
9.567e-05	96	2	245	2.13	1.033e-06	135619	order	Oceanospirillales
6.876e-05	69	0	117	2.85	9.498e-07	28256	family	Halomonadaceae
6.777e-05	68	0	102	3.12	1.699e-05	114403	no rank	Zymobacter group
6.777e-05	68	0	102	3.12	6.524e-05	114185	genus	Candidatus Carsonella
6.777e-05	68	1	102	3.12	6.562e-05	114186	species	Candidatus Carsonella ruddii
4.485e-05	45	0	20	9.9	0.0001434	1202539	no rank	Candidatus Carsonella ruddii HT isolate Thao2000
4.485e-05	45	45	20	9.9	0.0001867	1015906173	sequence	CP003544.1 Candidatus Carsonella ruddii HT isolate Thao2000, complete genome
1.096e-05	11	11	15	2.53	9.61e-05	1014519465	sequence	CP024798.1 Candidatus Carsonella ruddii strain BT chromosome
2.99e-06	3	3	1	3	0.02083	1014518041	sequence	AF211139.1 Carsonella ruddii natural-host Heteropsylla texana 23S ribosomal RNA and 16S ribosomal RNA genes, partial sequence
1.993e-06	2	0	11	1	8.502e-05	1202536	no rank	Candidatus Carsonella ruddii CE isolate Thao2000
1.993e-06	2	2	11	1	0.00011	1015906162	sequence	CP003541.1 Candidatus Carsonella ruddii CE isolate Thao2000, complete genome
1.993e-06	2	2	1	2	0.001134	1014518049	sequence	AF211147.1 Carsonella ruddii natural-host Psylla sp. 23S ribosomal RNA and 16S ribosomal RNA genes, partial sequence
9.966e-07	1	0	12	1.17	8.104e-05	134277	no rank	primary endosymbiont of Heteropsylla cubana
9.966e-07	1	0	12	1.17	8.105e-05	1202538	no rank	Candidatus Carsonella ruddii HC isolate Thao2000
9.966e-07	1	1	12	1.17	0.0001032	1015906170	sequence	CP003543.1 Candidatus Carsonella ruddii HC isolate Thao2000, complete genome
9.966e-07	1	1	12	1.08	7.84e-05	1014518490	sequence	CP019943.1 Candidatus Carsonella ruddii strain BC, complete genome
9.966e-07	1	0	8	1.12	5.631e-05	1202540	no rank	Candidatus Carsonella ruddii PC isolate NHV
9.966e-07	1	1	8	1.12	7.708e-05	1015906176	sequence	CP003545.1 Candidatus Carsonella ruddii PC isolate NHV, complete genome
9.966e-07	1	0	6	1.33	4.879e-05	387662	no rank	Candidatus Carsonella ruddii PV
9.966e-07	1	1	6	1.33	6.958e-05	1015511247	sequence	AP009180.1 Candidatus Carsonella ruddii PV DNA, complete genome
9.966e-07	1	0	5	1	5.302e-08	2745	genus	Halomonas
9.966e-07	1	1	1	1	2.761e-07	475662	species	Halomonas beimenensis
2.491e-05	25	0	23	3.43	9.272e-07	224372	family	Alcanivoracaceae
2.491e-05	25	0	23	3.43	1.151e-06	59753	genus	Alcanivorax
2.491e-05	25	0	21	3.67	5.228e-06	2014542	species	Alcanivorax sp. N3-2A
2.491e-05	25	25	21	3.67	5.845e-06	1016241186	sequence	CP022307.1 Alcanivorax sp. N3-2A chromosome
7.275e-05	73	0	3265	1.01	9.864e-06	135614	order	Xanthomonadales
6.677e-05	67	0	3091	1.01	1.086e-05	32033	family	Xanthomonadaceae
5.78e-05	58	9	2842	1.01	2.772e-05	40323	genus	Stenotrophomonas
4.285e-05	43	0	888	1.04	1.629e-05	995085	species group	Stenotrophomonas maltophilia group
3.687e-05	37	21	790	1.04	2.36e-05	40324	species	Stenotrophomonas maltophilia
1.096e-05	11	11	30	1.63	8.704e-05	1009919186	sequence	CP033586.1 Stenotrophomonas maltophilia strain SVIA2 chromosome
9.966e-07	1	1	31	1	6.045e-05	1163399	no rank	Stenotrophomonas maltophilia D457
9.966e-07	1	1	13	1.92	0.1444	1009915138	sequence	AJ251946.1 Stenotrophomonas maltophilia partial tnpR gene for resolvase and blaTEM-2 gene for TEM-2 beta lactamase
9.966e-07	1	1	11	1	4.809e-06	391008	no rank	Stenotrophomonas maltophilia R551-3
9.966e-07	1	1	8	1	6.584e-06	868597	no rank	Stenotrophomonas maltophilia JV3
9.966e-07	1	1	4	1	0.0001039	1009917226	sequence	AB894482.1 Stenotrophomonas maltophilia genes for aac(6')-Iak locus and around region, complete cds, strain: IOMTU 250
1.993e-06	2	0	6	1	0.001064	86189	species	[Pseudomonas] hibiscicola
1.993e-06	2	2	6	1	0.01101	1014414885	sequence	LC002978.1 Pseudomonas hibiscicola gene for 16S ribosomal RNA, partial sequence, strain: IIA.10a
9.966e-07	1	0	11	1	3.691e-06	2072414	species	Stenotrophomonas sp. ESTM1D_MKCIP4_1
9.966e-07	1	1	11	1	3.691e-06	1016247063	sequence	CP026004.1 Stenotrophomonas sp. ESTM1D_MKCIP4_1 chromosome
9.966e-07	1	0	6	1.33	1.005e-05	2072408	species	Stenotrophomonas sp. YAU14A_MKIMI4_1
9.966e-07	1	1	6	1.33	1.005e-05	1016247057	sequence	CP025998.1 Stenotrophomonas sp. YAU14A_MKIMI4_1 chromosome
9.966e-07	1	0	8	1	5.752e-06	2072412	species	Stenotrophomonas sp. ZAC14A_NAIMI4_1
9.966e-07	1	1	8	1	5.752e-06	1016247061	sequence	CP026002.1 Stenotrophomonas sp. ZAC14A_NAIMI4_1 chromosome
9.966e-07	1	0	3	1	1.635e-06	2072405	species	Stenotrophomonas sp. ZAC14D2_NAIMI4_7
9.966e-07	1	1	3	1	1.635e-06	1016247054	sequence	CP025995.1 Stenotrophomonas sp. ZAC14D2_NAIMI4_7 chromosome
5.979e-06	6	6	208	1	0.0001408	2282124	species	Stenotrophomonas sp. ASS1
5.979e-06	6	0	146	1.01	1.507e-06	338	genus	Xanthomonas
2.99e-06	3	0	5	1	4.173e-07	347	species	Xanthomonas oryzae
2.99e-06	3	2	5	1	1.583e-06	64187	no rank	Xanthomonas oryzae pv. oryzae
9.966e-07	1	1	2	1	0.01212	1010016425	sequence	CP020334.1 Xanthomonas oryzae pv. oryzae strain XM9 chromosome, complete genome
9.966e-07	1	0	109	1	1.155e-05	339	species	Xanthomonas campestris
9.966e-07	1	1	109	1	2.301e-05	340	no rank	Xanthomonas campestris pv. campestris
9.966e-07	1	0	10	1.1	7.648e-07	643453	species group	Xanthomonas citri group
9.966e-07	1	0	10	1.1	7.648e-07	346	species	Xanthomonas citri
9.966e-07	1	1	2	1	1.237e-06	473426	no rank	Xanthomonas citri pv. vignicola
9.966e-07	1	0	2	1	1.075e-06	1985254	species	Xanthomonas phaseoli
9.966e-07	1	1	2	1	1.092e-05	317013	no rank	Xanthomonas phaseoli pv. phaseoli
1.993e-06	2	0	2	1.5	3.886e-05	127736	no rank	environmental samples
1.993e-06	2	0	2	1.5	3.959e-05	211441	species	uncultured Xanthomonadaceae bacterium
1.993e-06	2	2	2	1.5	0.0241	1015123930	sequence	LT859207.1 Uncultured Xanthomonadaceae bacterium partial 16S rRNA gene, isolate OTU2525
9.966e-07	1	0	4	1	9.426e-08	68	genus	Lysobacter
9.966e-07	1	0	2	1	2.395e-07	435897	species	Lysobacter capsici
9.966e-07	1	1	2	1	1.6e-05	1015552681	sequence	CP023465.1 Lysobacter capsici strain KNU-14 chromosome, complete genome
5.979e-06	6	0	128	1.05	2.771e-06	1775411	family	Rhodanobacteraceae
2.99e-06	3	0	16	1	9.575e-07	231454	genus	Dyella
1.993e-06	2	0	14	1	3.079e-06	231455	species	Dyella japonica
1.993e-06	2	1	14	1	3.081e-06	1217721	no rank	Dyella japonica A8
9.966e-07	1	1	9	1	0.0002247	1015910764	sequence	CP008884.1 Dyella japonica A8, complete genome
9.966e-07	1	1	1	1	2.52e-07	445710	species	Dyella thiooxydans
1.993e-06	2	0	95	1	3.754e-05	1850978	no rank	unclassified Rhodanobacteraceae
1.993e-06	2	2	95	1	3.754e-05	2010829	species	Rhodanobacteraceae bacterium Dysh456
9.966e-07	1	0	2	1	4.698e-07	323413	genus	Dokdonella
9.966e-07	1	0	2	1	4.703e-07	323415	species	Dokdonella koreensis
9.966e-07	1	1	2	1	4.703e-07	1300342	no rank	Dokdonella koreensis DS-123
4.086e-05	41	0	27	3.7	5.04e-08	135622	order	Alteromonadales
3.986e-05	40	0	13	4.92	7.427e-08	72275	family	Alteromonadaceae
3.787e-05	38	0	7	8.29	1.073e-07	226	genus	Alteromonas
3.588e-05	36	1	6	9.33	6.161e-07	314275	species	Alteromonas mediterranea
3.488e-05	35	0	4	13.5	0.0002375	1300257	no rank	Alteromonas mediterranea U8
3.488e-05	35	35	4	13.5	0.007143	1015943638	sequence	CP004852.1 Alteromonas mediterranea U8, complete genome
1.993e-06	2	0	1	2	1.259e-06	130346	no rank	environmental samples
1.993e-06	2	0	1	2	0.000181	1246035	species	uncultured Alteromonas sp. AD1000-G12-5
1.993e-06	2	2	1	2	0.000181	1015924223	sequence	JX888895.1 Uncultured Alteromonas sp. AD1000-G12-5 genomic sequence
1.993e-06	2	1	6	1	9.877e-08	2742	genus	Marinobacter
9.966e-07	1	1	2	1	2.191e-07	2743	species	Marinobacter hydrocarbonoclasticus
9.966e-07	1	0	4	6	9.193e-08	267889	family	Colwelliaceae
9.966e-07	1	0	4	6	1.265e-07	28228	genus	Colwellia
9.966e-07	1	0	4	6	8.844e-07	2497879	species	Colwellia sp. Arc7-635
9.966e-07	1	1	4	6	2.83e-05	1016256491	sequence	CP034660.1 Colwellia sp. Arc7-635 chromosome, complete genome
3.189e-05	32	0	162	1.64	4.784e-07	135623	order	Vibrionales
3.189e-05	32	0	162	1.64	4.785e-07	641	family	Vibrionaceae
3.189e-05	32	0	157	1.65	5.487e-07	662	genus	Vibrio
1.296e-05	13	0	76	1.22	8.325e-06	55601	species	Vibrio anguillarum
9.966e-06	10	10	1	11	0.000201	1009965879	sequence	CP010080.1 Vibrio anguillarum strain PF4 chromosome I sequence
9.966e-07	1	1	66	1	0.2324	1009965852	sequence	CP011470.1 Vibrio anguillarum strain 178/90 chromosome I sequence
9.966e-07	1	1	3	2	1.376e-05	1009965877	sequence	CP011464.1 Vibrio anguillarum strain PF7 chromosome I sequence
9.966e-07	1	1	2	1	0.002857	1009966013	sequence	CP031535.1 Vibrio anguillarum strain 4299-E1-R1 chromosome 1
8.969e-06	9	0	35	2.09	3.923e-07	717610	species group	Vibrio harveyi group
2.99e-06	3	0	5	4	7.14e-07	669	species	Vibrio harveyi
2.99e-06	3	3	5	4	0.0004676	1009456870	sequence	CP014038.2 Vibrio harveyi strain ATCC 43516 chromosome 1, complete sequence
2.99e-06	3	0	6	1.83	4.075e-07	680	species	Vibrio campbellii
2.99e-06	3	3	6	1.83	0.03659	1009467413	sequence	MH890610.1 Vibrio campbellii strain LMB29 plasmid pVCON1, complete sequence
1.993e-06	2	0	12	2.25	1.914e-06	2315253	species subgroup	Vibrio diabolicus subgroup
1.993e-06	2	0	12	2.25	1.597e-05	150340	species	Vibrio antiquarius
1.993e-06	2	2	12	2.25	0.001275	1014639700	sequence	CP001805.1 Vibrio antiquarius strain EX25 chromosome 1, complete sequence
9.966e-07	1	1	10	1.3	5.255e-07	670	species	Vibrio parahaemolyticus
4.983e-06	5	0	14	2.5	3.355e-06	29497	species	Vibrio splendidus
4.983e-06	5	5	14	2.5	0.0004853	1009853550	sequence	CP031055.1 Vibrio splendidus strain BST398 chromosome 1, complete sequence
3.986e-06	4	0	16	1.62	1.369e-06	666	species	Vibrio cholerae
2.99e-06	3	3	15	1.67	0.02573	1009449270	sequence	AY850399.1 Vibrio cholerae plasmid pKA1 resolvase (tnpR), TEM beta-lactamase (bla), putative transposase (tnpA), and putative transposase (tnpB) genes, complete cds
9.966e-07	1	1	1	1	0.00137	1009449246	sequence	AY822604.1 Vibrio cholerae plasmid pKA1 florfenicol exporter (floR) gene, partial cds; unknown (s015) and truncated transposase (tnpB) genes, complete cds; strB and putative membrane pump protein (ybhI) genes, complete sequence; and aconitase A (ybhJ) gene, partial cds
9.966e-07	1	0	6	2.17	1.126e-06	52443	species	Vibrio tapetis
9.966e-07	1	0	6	2.17	1.173e-06	1671868	subspecies	Vibrio tapetis subsp. tapetis
9.966e-07	1	1	6	2.17	8.76e-05	1016066939	sequence	LT960611.1 Vibrio tapetis subsp. tapetis isolate Vibrio tapetis CECT4600 genome assembly, chromosome: A
2.093e-05	21	0	133	1.3	1.227e-06	135624	order	Aeromonadales
2.093e-05	21	2	133	1.3	1.228e-06	84642	family	Aeromonadaceae
1.893e-05	19	2	121	1.31	1.323e-06	642	genus	Aeromonas
5.979e-06	6	0	5	4	2.602e-07	644	species	Aeromonas hydrophila
2.99e-06	3	3	2	2	0.25	1009434483	sequence	KC542814.1 Aeromonas hydrophila strain 28A extended spectrum beta-lactamase (blaTEM-1) gene, partial cds
1.993e-06	2	2	1	14	6.453e-05	1009435022	sequence	CP011100.1 Aeromonas hydrophila strain AH10, complete genome
9.966e-07	1	1	1	1	0.02222	1009432904	sequence	AJ973195.1 Aeromonas hydrophila cat gene for chloramphenicol acetyltransferase
3.986e-06	4	0	7	3.14	1.625e-06	648	species	Aeromonas caviae
3.986e-06	4	4	7	3.14	0.0006556	1009440667	sequence	CP024198.1 Aeromonas caviae strain 8LM chromosome, complete genome
2.99e-06	3	0	6	1.33	1.85e-06	2033032	species	Aeromonas sp. CA23
2.99e-06	3	3	6	1.33	0.0001798	1016244058	sequence	CP023818.1 Aeromonas sp. CA23 chromosome, complete genome
1.993e-06	2	0	47	1.11	3.051e-06	654	species	Aeromonas veronii
1.993e-06	2	2	47	1.11	0.2461	1009443166	sequence	JN188369.1 Aeromonas veronii strain ARR4 blaTEM gene, complete cds
1.993e-06	2	2	2	1.5	3.347e-06	1636607	species	Aeromonas sp. ASNIH2
1.595e-05	16	0	5	6.2	6.835e-08	72273	order	Thiotrichales
1.495e-05	15	0	2	14	5.721e-08	135616	family	Piscirickettsiaceae
1.495e-05	15	0	2	14	4.121e-07	1237	genus	Piscirickettsia
1.495e-05	15	0	2	14	4.13e-07	1238	species	Piscirickettsia salmonis
1.495e-05	15	15	2	14	0.001078	1009544338	sequence	CP013944.1 Piscirickettsia salmonis strain PSCGR01, complete genome
9.966e-07	1	0	2	1	2.219e-07	135617	family	Thiotrichaceae
9.966e-07	1	0	2	1	4.797e-07	1021	genus	Beggiatoa
9.966e-07	1	0	2	1	0.0005433	204719	no rank	environmental samples
9.966e-07	1	0	2	1	0.0005698	204720	species	uncultured Beggiatoa sp.
9.966e-07	1	1	2	1	0.009662	1015098048	sequence	FR687033.1 Uncultured Beggiatoa sp. partial 16S rRNA gene, clone M8C_clone196
3.986e-06	4	0	51	1.63	4.716e-07	135625	order	Pasteurellales
3.986e-06	4	0	51	1.63	4.716e-07	712	family	Pasteurellaceae
3.986e-06	4	0	25	2.28	9.4e-07	724	genus	Haemophilus
3.986e-06	4	0	17	2.71	1.98e-06	727	species	Haemophilus influenzae
1.993e-06	2	2	5	1	0.08929	1009473077	sequence	JQ670906.1 Haemophilus influenzae strain H49 plasmid pLFH49, complete sequence
9.966e-07	1	1	3	2	0.1304	1009473078	sequence	JQ783055.1 Haemophilus influenzae plasmid pA1209, complete sequence
9.966e-07	1	1	1	1	0.03333	1009472330	sequence	EU531509.1 Haemophilus influenzae strain 51832 plasmid beta-lactamase TEM-1 (blaTEM-1) gene, promoter region and complete cds
3.986e-06	4	0	11	1	1.243e-07	118969	order	Legionellales
2.99e-06	3	0	7	1	8.648e-08	444	family	Legionellaceae
2.99e-06	3	0	7	1	9.052e-08	445	genus	Legionella
2.99e-06	3	1	7	1	3.424e-07	446	species	Legionella pneumophila
1.993e-06	2	0	5	1	9.873e-06	91892	subspecies	Legionella pneumophila subsp. fraseri
1.993e-06	2	2	5	1	0.03788	1014480921	sequence	LN906817.1 Legionella pneumophila subsp. fraseri nttA pseudogene, strain Lansing3_ATCC35251, allele natural mutant
9.966e-07	1	0	4	1	5.348e-07	118968	family	Coxiellaceae
9.966e-07	1	0	4	1	7.688e-07	776	genus	Coxiella
9.966e-07	1	0	4	1	1.395e-06	777	species	Coxiella burnetii
9.966e-07	1	0	3	1	6.115e-05	1294266	no rank	Coxiella burnetii Cb175_Guyana
9.966e-07	1	1	3	1	6.203e-05	1015941757	sequence	HG825990.3 Coxiella burnetii Cb175_Guyana complete genome
2.99e-06	3	0	22	1	1.624e-07	135613	order	Chromatiales
1.993e-06	2	0	8	1	1.726e-07	72276	family	Ectothiorhodospiraceae
9.966e-07	1	0	4	1	7.327e-07	1335745	genus	Spiribacter
9.966e-07	1	0	4	1	2.17e-06	1855875	species	Spiribacter roseus
9.966e-07	1	1	4	1	2.17e-06	1016120060	sequence	CP016382.1 Spiribacter roseus strain SSL50 chromosome, complete genome
9.966e-07	1	0	2	1	3.217e-07	1051	genus	Ectothiorhodospira
9.966e-07	1	1	2	1	6.898e-07	1442136	species	Ectothiorhodospira sp. BSL-9
9.966e-07	1	0	10	1	9.38e-07	449719	family	Granulosicoccaceae
9.966e-07	1	0	10	1	1.318e-06	437504	genus	Granulosicoccus
9.966e-07	1	0	10	1	1.318e-06	437505	species	Granulosicoccus antarcticus
9.966e-07	1	1	10	1	1.318e-06	1192854	no rank	Granulosicoccus antarcticus IMCC3135
1.993e-06	2	0	9	1.56	9.149e-07	1692040	order	Acidiferrobacterales
1.993e-06	2	0	9	1.56	9.149e-07	1692041	family	Acidiferrobacteraceae
1.993e-06	2	0	8	1.62	2.528e-06	986106	genus	Acidiferrobacter
1.993e-06	2	0	8	1.62	2.528e-06	1281578	species	Acidiferrobacter sp. SPIII_3
1.993e-06	2	2	8	1.62	0.0001778	1015936652	sequence	CP027663.1 Acidiferrobacter sp. SPIII_3 chromosome, complete genome
9.966e-07	1	0	7	1.71	1.477e-07	118884	no rank	unclassified Gammaproteobacteria
9.966e-07	1	0	7	1.71	1.071e-05	204619	genus	Candidatus Nardonella
9.966e-07	1	0	3	1	1.393e-05	1971488	species	endosymbiont of Pachyrhynchus infernalis
9.966e-07	1	1	3	1	2.089e-05	1016237739	sequence	AP018160.1 Endosymbiont of Pachyrhynchus infernalis DNA, complete genome, isolate: NARPIN1
9.966e-07	1	0	1	1	1.768e-07	1240482	order	Orbales
9.966e-07	1	0	1	1	1.768e-07	1240483	family	Orbaceae
9.966e-07	1	0	1	1	3.254e-07	1193503	genus	Gilliamella
9.966e-07	1	0	1	1	3.256e-07	1196095	species	Gilliamella apicola
9.966e-07	1	1	1	1	5.084e-06	1015903323	sequence	CP007445.1 Gilliamella apicola strain wkB1, complete genome
0.009118	9149	12	365544	1.1	0.0001928	28216	class	Betaproteobacteria
0.009078	9109	46	362942	1.1	0.0002343	80840	order	Burkholderiales
0.008793	8823	53	350126	1.1	0.0004438	119060	family	Burkholderiaceae
0.00692	6944	284	202225	1.13	0.002836	48736	genus	Ralstonia
0.003277	3288	715	1162	7	4.264e-05	305	species	Ralstonia solanacearum
0.0007335	736	736	132	10.8	0.008785	1009264826	sequence	LN899822.1 Ralstonia solanacearum genome assembly 9 genomes, chromosome : IV
0.0005033	505	505	76	11.1	0.0003776	1009264820	sequence	LN899824.1 Ralstonia solanacearum genome assembly 9 genomes, chromosome : VI
0.0003518	353	353	66	7.98	0.0003418	1009264822	sequence	LN899821.1 Ralstonia solanacearum genome assembly 9 genomes, chromosome : III
0.0002671	268	268	63	7.46	9.973e-05	1009264817	sequence	LN899819.1 Ralstonia solanacearum genome assembly 9 genomes, chromosome : I
0.0001694	170	170	70	4.53	0.000251	1009264823	sequence	LN899827.1 Ralstonia solanacearum genome assembly 9 genomes, chromosome : IX
0.0001644	165	165	46	7.61	0.004992	1009264821	sequence	LN899823.1 Ralstonia solanacearum genome assembly 9 genomes, chromosome : V
0.0001395	140	140	45	6.42	0.004998	1009264818	sequence	LN899826.1 Ralstonia solanacearum genome assembly 9 genomes, chromosome : VIII
0.0001345	135	135	30	8.07	0.00291	1009264819	sequence	LN899825.1 Ralstonia solanacearum genome assembly 9 genomes, chromosome : VII
9.368e-05	94	94	41	5.12	0.0001473	1009264825	sequence	LN899820.1 Ralstonia solanacearum genome assembly 9 genomes, chromosome : II
2.99e-06	3	3	8	2.5	0.01766	1009267335	sequence	MH057534.1 Ralstonia solanacearum isolate QWR5 16S ribosomal RNA gene and 16S-23S ribosomal RNA intergenic spacer, partial sequence
9.966e-07	1	1	48	1.02	6.071e-05	859656	no rank	Ralstonia solanacearum CFBP2957
9.966e-07	1	0	7	1	3.026e-06	859655	no rank	Ralstonia solanacearum CMR15
9.966e-07	1	1	6	1	6.376e-06	1015754420	sequence	FP885896.1 Ralstonia solanacearum CMR15 plasmid CMR15_mp, complete genome
9.966e-07	1	1	5	1	0.001311	1009268367	sequence	CP034195.1 Ralstonia solanacearum strain UA-1591 chromosome
9.966e-07	1	1	1	1	0.005208	1009261489	sequence	AB178020.1 Ralstonia solanacearum hpx26 gene for hypothetical protein, complete cds
0.003109	3120	889	158900	1.1	0.01111	329	species	Ralstonia pickettii
0.001802	1808	1774	82344	1.1	0.03022	428406	no rank	Ralstonia pickettii 12D
3.388e-05	34	34	605	1.24	0.0303	1015547145	sequence	CP001644.1 Ralstonia pickettii 12D chromosome 1, complete sequence
0.0004126	414	405	13368	1.1	0.005781	402626	no rank	Ralstonia pickettii 12J
8.969e-06	9	9	157	1.06	0.007656	1015523920	sequence	CP001068.1 Ralstonia pickettii 12J chromosome 1, complete sequence
1.993e-06	2	2	138	1	0.1337	1009284442	sequence	AF064820.3 Ralstonia pickettii oxacillinase (oxa-22) gene, complete cds; and unknown gene
1.993e-06	2	2	89	1	0.1516	1009284571	sequence	JN227882.1 Ralstonia pickettii strain NCIMB 13142 nitrite reductase gene, complete cds
1.993e-06	2	2	35	1	0.2147	1009284661	sequence	KC188212.1 Ralstonia pickettii strain SMT 58 PilU gene, partial cds
9.966e-07	1	0	22	1	3.802e-06	1366050	no rank	Ralstonia pickettii DTP0602
9.966e-07	1	1	11	1	3.341e-06	1015966027	sequence	CP006667.1 Ralstonia pickettii DTP0602 chromosome 1, complete sequence
9.966e-07	1	1	10	1	1	1009284649	sequence	KC188224.1 Ralstonia pickettii strain SMT 58 recombinase A (recA) gene, partial cds
9.966e-07	1	1	3	1	0.0003096	1009284734	sequence	CP023537.1 Ralstonia pickettii strain FDAARGOS_410 chromosome 1, complete sequence
0.0001256	126	126	2693	1.03	0.0003423	190721	species	Ralstonia insidiosa
0.0001226	123	121	3917	1.09	0.001118	105219	species	Ralstonia mannitolilytica
9.966e-07	1	1	33	1	0.02193	1014504276	sequence	CP010801.1 Ralstonia mannitolilytica strain SN82F48 plasmid pRMAN01, complete sequence
9.966e-07	1	1	6	1	0.0002545	1014504278	sequence	CP010799.2 Ralstonia mannitolilytica strain SN82F48 chromosome 1, complete sequence
1.993e-06	2	0	20	1	1.181e-05	28097	species	Ralstonia syzygii
1.993e-06	2	0	20	1	1.182e-05	907261	no rank	Ralstonia syzygii R24
9.966e-07	1	1	16	1	4.553e-05	1015783545	sequence	FR854086.1 Ralstonia syzygii R24, genomic contig 00001-1628
9.966e-07	1	1	2	1	6.699e-06	1015783547	sequence	FR854088.1 Ralstonia syzygii R24, genomic contig 00003-1628
9.966e-07	1	1	7	1.29	1.195e-05	1310165	species	Ralstonia pseudosolanacearum
0.001727	1733	45	135140	1.06	0.0003633	32008	genus	Burkholderia
0.001658	1664	236	113595	1.06	0.0005939	87882	species group	Burkholderia cepacia complex
0.001373	1378	205	70449	1.06	0.008759	488447	species	Burkholderia contaminans
0.0005063	508	508	23371	1.06	0.02057	1015598731	sequence	AP018357.1 Burkholderia contaminans CH-1 DNA, scaffold: scaffold01
0.0004046	406	406	16587	1.06	0.01751	1015598732	sequence	AP018358.1 Burkholderia contaminans CH-1 DNA, scaffold: scaffold02
0.0002581	259	259	13633	1.05	0.01913	1015598734	sequence	AP018359.1 Burkholderia contaminans CH-1 DNA, scaffold: scaffold03
3.289e-05	33	9	969	1.22	3.927e-05	95486	species	Burkholderia cenocepacia
2.093e-05	21	21	601	1.29	0.003391	331272	no rank	Burkholderia cenocepacia HI2424
2.99e-06	3	3	15	1	2.174e-05	216591	no rank	Burkholderia cenocepacia J2315
7.973e-06	8	2	122	1.02	7.604e-06	292	species	Burkholderia cepacia
5.979e-06	6	6	55	1.04	0.03414	1009249323	sequence	X61927.1 P.cepacia plasmid PPC1 DNA
3.986e-06	4	4	19	1	1.36e-06	87883	species	Burkholderia multivorans
1.993e-06	2	2	25	1	2.062e-06	482957	species	Burkholderia lata
9.966e-07	1	1	6	1	1.206e-06	1503054	species	Burkholderia stagnalis
9.966e-07	1	0	4	1	3.74e-07	101571	species	Burkholderia ubonensis
9.966e-07	1	1	2	1	1.247e-06	1249668	no rank	Burkholderia ubonensis MSMB22
9.966e-07	1	1	2	1	6.179e-07	1637862	species	Burkholderia sp. LA-2-3-30-S1-D2
6.976e-06	7	0	12	5.25	0.08054	1564800	species	Burkholderia sp. LLH-Slr-6
6.976e-06	7	7	12	5.25	0.08054	1016028365	sequence	KM287443.1 Burkholderia sp. LLH-Slr-6 TEM beta-lactamase (bla-TEM) gene, partial cds
3.986e-06	4	1	39	1.03	7.946e-07	111527	species group	pseudomallei group
1.993e-06	2	0	5	1.2	1.927e-05	13373	species	Burkholderia mallei
1.993e-06	2	2	2	1.5	0.003195	1009812580	sequence	CP010065.1 Burkholderia mallei strain 2002721276 chromosome 1, complete sequence
9.966e-07	1	1	22	1	2.829e-06	57975	species	Burkholderia thailandensis
2.99e-06	3	1	63	1	1.139e-05	337	species	Burkholderia glumae
1.993e-06	2	2	53	1	0.0001052	626418	no rank	Burkholderia glumae BGR1
1.993e-06	2	2	9	1	1.151e-06	2571746	species	Burkholderia sp. DHOD12
1.993e-06	2	0	1	2	0.004348	1002561	species	Burkholderia sp. TK2-F1-8
1.993e-06	2	2	1	2	0.01351	1015828029	sequence	LR031282.1 Burkholderia sp. TK2-F1-8 partial 16S rRNA gene, isolate ALS7_SC3
9.966e-07	1	1	19	1	3.049e-06	758793	species	Burkholderia insecticola
9.966e-07	1	0	15	1	0.06667	263505	species	Burkholderia sp. mpud5.2
9.966e-07	1	1	15	1	0.2273	1015280948	sequence	AY528709.1 Burkholderia sp. mpud5.2 16S ribosomal RNA gene, partial sequence
9.966e-07	1	1	12	1	4.366e-06	1097668	species	Burkholderia sp. YI23
9.966e-07	1	1	11	1	6.738e-07	28095	species	Burkholderia gladioli
9.966e-07	1	1	8	1	1.343e-06	640512	species	Burkholderia sp. CCGE1003
9.966e-07	1	1	7	1	9.171e-07	41899	species	Burkholderia plantarii
6.079e-05	61	3	754	1.14	7.779e-06	106589	genus	Cupriavidus
3.687e-05	37	4	89	1.64	4.177e-06	164546	species	Cupriavidus taiwanensis
2.89e-05	29	29	5	6.8	5.598e-06	1014825400	sequence	LT977070.1 Cupriavidus taiwanensis isolate Cupriavidus taiwanensis SWF 65033 genome assembly, chromosome: CBM2638_a
1.993e-06	2	2	10	1.8	0.2778	1014825394	sequence	LT976979.1 Cupriavidus taiwanensis isolate Cupriavidus taiwanensis STM 8557 genome assembly, plasmid: CBM2614_p
1.993e-06	2	2	1	4	0.04762	1014825396	sequence	LT976981.1 Cupriavidus taiwanensis isolate Cupriavidus taiwanensis STM 8556 genome assembly, plasmid: CBM2613_p
4.983e-06	5	0	153	1.01	2.379e-05	248026	species	Cupriavidus pinatubonensis
4.983e-06	5	5	153	1.01	2.379e-05	264198	no rank	Cupriavidus pinatubonensis JMP134
3.986e-06	4	4	97	1	1.574e-05	96344	species	Cupriavidus oxalaticus
2.99e-06	3	2	84	1.18	8.198e-06	119219	species	Cupriavidus metallidurans
9.966e-07	1	1	1	1	6.236e-07	266264	no rank	Cupriavidus metallidurans CH34
2.99e-06	3	3	14	1.43	1.838e-06	68895	species	Cupriavidus basilensis
1.993e-06	2	2	81	1	5.891e-05	876364	species	Cupriavidus sp. USMAA2-4
1.993e-06	2	2	17	1	1.883e-05	1389192	species	Cupriavidus sp. USMAHM13
9.966e-07	1	1	39	1.49	2.274e-06	106590	species	Cupriavidus necator
9.966e-07	1	1	19	1	3.734e-06	82633	species	Cupriavidus pauculus
1.296e-05	13	0	6	3.17	2.024e-07	44013	genus	Polynucleobacter
1.296e-05	13	0	6	3.17	3.966e-07	576610	species	Polynucleobacter necessarius
1.296e-05	13	13	3	5.33	1.863e-06	1015667819	sequence	LT606948.1 Polynucleobacter necessarius isolate PPGSP3 genome assembly, chromosome: I
1.196e-05	12	0	195	1.02	1.484e-06	1822464	genus	Paraburkholderia
1.993e-06	2	2	44	1	5.767e-06	134537	species	Paraburkholderia fungorum
1.993e-06	2	0	37	1	5.539e-06	261302	species	Paraburkholderia phytofirmans
1.993e-06	2	2	37	1	5.541e-06	398527	no rank	Paraburkholderia phytofirmans PsJN
1.993e-06	2	0	5	1	7.682e-07	948107	species	Paraburkholderia sprentiae
1.993e-06	2	2	5	1	7.683e-07	754502	no rank	Paraburkholderia sprentiae WSM5005
9.966e-07	1	1	14	1	2.051e-06	2026199	species	Paraburkholderia aromaticivorans
9.966e-07	1	1	12	1	1.935e-06	134536	species	Paraburkholderia caledonica
9.966e-07	1	1	12	1	2.079e-06	169427	species	Paraburkholderia terricola
9.966e-07	1	1	11	1	1.598e-06	1926494	species	Paraburkholderia sp. SOS3
9.966e-07	1	1	10	1	2.655e-06	2211211	species	Paraburkholderia sp. DCR13
9.966e-07	1	1	2	1	1.424e-07	75105	species	Paraburkholderia caribensis
4.983e-06	5	0	93	1.01	1.703e-06	93217	genus	Pandoraea
1.993e-06	2	2	15	1	2.683e-06	93219	species	Pandoraea norimbergensis
1.993e-06	2	1	14	1.07	2.686e-06	93221	species	Pandoraea pulmonicola
9.966e-07	1	1	2	1	2.81e-05	1014482596	sequence	CP010310.2 Pandoraea pulmonicola strain DSM 16583, complete genome
9.966e-07	1	1	17	1	2.273e-06	93220	species	Pandoraea pnomenusa
1.993e-06	2	0	118	1	2.242e-05	157932	genus	Paucimonas
1.993e-06	2	0	118	1	2.242e-05	29443	species	Paucimonas lemoignei
1.993e-06	2	2	117	1	0.04648	1009844833	sequence	AF355461.1 Pseudomonas lemoignei adenine methyltransferase M.PleI (pleIM) and restriction endonuclease R.PleI (pleIR) genes, complete cds
0.0001246	125	8	4332	1.03	1.631e-05	80864	family	Comamonadaceae
6.079e-05	61	29	2959	1.01	0.0001871	80865	genus	Delftia
1.694e-05	17	9	386	1	0.0001078	80866	species	Delftia acidovorans
7.973e-06	8	8	84	1	5.238e-05	1014350815	sequence	CP022656.1 Delftia acidovorans strain RAY209 genome
8.969e-06	9	9	307	1	8.949e-05	180282	species	Delftia tsuruhatensis
3.986e-06	4	4	75	1	4.888e-05	742013	species	Delftia sp. Cs1-4
1.993e-06	2	2	7	1	5.646e-06	1920191	species	Delftia sp. HK171
1.595e-05	16	2	292	1.03	5.937e-06	12916	genus	Acidovorax
5.979e-06	6	6	137	1	3.097e-05	358220	species	Acidovorax sp. KKS102
3.986e-06	4	4	19	1.47	2.962e-06	553814	species	Acidovorax carolinensis
9.966e-07	1	0	62	1	6.562e-05	721785	species	Acidovorax ebreus
9.966e-07	1	1	62	1	6.563e-05	535289	no rank	Acidovorax ebreus TPSY
9.966e-07	1	0	20	1	1.378e-06	80867	species	Acidovorax avenae
9.966e-07	1	1	20	1	1.379e-06	80870	subspecies	Acidovorax avenae subsp. avenae
9.966e-07	1	1	19	1	1.445e-05	232721	species	Acidovorax sp. JS42
9.966e-07	1	1	1	1	3.448e-07	1858609	species	Acidovorax sp. T1
6.976e-06	7	2	126	1.03	4.584e-06	283	genus	Comamonas
4.983e-06	5	0	111	1.02	1.561e-05	285	species	Comamonas testosteroni
2.99e-06	3	3	105	1	4.779e-05	1191062	no rank	Comamonas testosteroni P19
1.993e-06	2	0	6	1.33	0.0008241	543891	no rank	Comamonas testosteroni CNB-1
1.993e-06	2	2	6	1.33	0.00143	1015642779	sequence	EF079106.1 Comamonas sp. CNB-1 plasmid pCNB, complete sequence
5.979e-06	6	0	45	1.31	7.035e-06	219181	genus	Ottowia
4.983e-06	5	5	35	1.37	9.661e-06	2109914	species	Ottowia oryzae
9.966e-07	1	1	10	1.1	3.61e-06	1658672	species	Ottowia sp. oral taxon 894
5.979e-06	6	0	45	1.24	1.802e-06	47420	genus	Hydrogenophaga
2.99e-06	3	3	14	1.79	3.025e-06	795665	species	Hydrogenophaga sp. PBC
1.993e-06	2	2	7	1	1.475e-06	1763535	species	Hydrogenophaga crassostreae
9.966e-07	1	1	10	1	2.347e-06	1842537	species	Hydrogenophaga sp. RAC07
4.983e-06	5	0	140	1	2.851e-05	201096	genus	Alicycliphilus
4.983e-06	5	3	140	1	2.863e-05	179636	species	Alicycliphilus denitrificans
9.966e-07	1	1	17	1	1.862e-05	596154	no rank	Alicycliphilus denitrificans K601
9.966e-07	1	1	12	1	1.341e-05	596153	no rank	Alicycliphilus denitrificans BC
4.983e-06	5	1	73	1.19	1.788e-06	34072	genus	Variovorax
1.993e-06	2	2	20	1.1	1.191e-06	34073	species	Variovorax paradoxus
9.966e-07	1	1	15	1	2.54e-06	2126319	species	Variovorax sp. PMC12
9.966e-07	1	0	7	1	9.925e-07	1034889	species	Variovorax sp. HW608
9.966e-07	1	1	7	1	9.925e-07	1015839530	sequence	LT607803.1 Variovorax sp. HW608 genome assembly, chromosome: I
2.99e-06	3	0	16	1.56	1.048e-06	52972	genus	Polaromonas
1.993e-06	2	2	10	1.9	1.795e-06	296591	species	Polaromonas sp. JS666
9.966e-07	1	1	3	1	7.121e-07	2268087	species	Polaromonas sp. SP1
1.993e-06	2	0	29	1	3.509e-06	174951	genus	Ramlibacter
1.993e-06	2	1	29	1	3.511e-06	94132	species	Ramlibacter tataouinensis
9.966e-07	1	1	26	1	7.059e-06	365046	no rank	Ramlibacter tataouinensis TTB310
1.993e-06	2	0	2	1	3.887e-07	364316	genus	Verminephrobacter
1.993e-06	2	0	2	1	3.925e-07	364317	species	Verminephrobacter eiseniae
1.993e-06	2	0	2	1	3.928e-07	391735	no rank	Verminephrobacter eiseniae EF01-2
[truncated: 4,655 more rows]
